# Supplementary material for: Ligand distances as key predictors of pathogenicity and function in NMDA receptors
Source: Hum Mol Genet. 2024 Nov 13;34(2):128–39. doi: 10.1093/hmg/ddae156 (PMC11780861; doi:10.1093/hmg/ddae156)
Supplement: Supplemental_Table_S3_FINAL_ddae156(1) [file supplemental_table_s3_final_ddae156(1).xlsx]

## Sheet: Supplementary_table_S1
Supplementary Table S3: List of all possible missense variants in the considered GRIN genes
Gene	Position	Reference amino acid	Alternative amino acid	Domain	Distance from glutamate	Distance from glycine	Distance fom magnesium	Distance from zinc	Distance from pore axis	Distance from membrane	EVE score	KD	S_BLOSUM62	E3D	RSA	Pathogenicity_in_training	Pathogenicity_prediction (0 = Benign, 1 = Pathogenic)	Functional_in_training	Functional_prediction (0 = Decrease, 1 = Increase)
GRIN1	2	Ser	Cys	SP	NA	NA	NA	NA	NA	NA	NA	NA	NA	NA	NA	NA	NA	NA	NA
GRIN1	2	Ser	Arg	SP	NA	NA	NA	NA	NA	NA	NA	NA	NA	NA	NA	NA	NA	NA	NA
GRIN1	2	Ser	Gly	SP	NA	NA	NA	NA	NA	NA	NA	NA	NA	NA	NA	NA	NA	NA	NA
GRIN1	2	Ser	Ile	SP	NA	NA	NA	NA	NA	NA	NA	NA	NA	NA	NA	NA	NA	NA	NA
GRIN1	2	Ser	Thr	SP	NA	NA	NA	NA	NA	NA	NA	NA	NA	NA	NA	NA	NA	NA	NA
GRIN1	2	Ser	Asn	SP	NA	NA	NA	NA	NA	NA	NA	NA	NA	NA	NA	NA	NA	NA	NA
GRIN1	3	Thr	Ser	SP	NA	NA	NA	NA	NA	NA	NA	NA	NA	NA	NA	NA	NA	NA	NA
GRIN1	3	Thr	Pro	SP	NA	NA	NA	NA	NA	NA	NA	NA	NA	NA	NA	NA	NA	NA	NA
GRIN1	3	Thr	Ala	SP	NA	NA	NA	NA	NA	NA	NA	NA	NA	NA	NA	NA	NA	NA	NA
GRIN1	3	Thr	Ile	SP	NA	NA	NA	NA	NA	NA	NA	NA	NA	NA	NA	NA	NA	NA	NA
GRIN1	3	Thr	Asn	SP	NA	NA	NA	NA	NA	NA	NA	NA	NA	NA	NA	NA	NA	NA	NA
GRIN1	4	Met	Leu	SP	NA	NA	NA	NA	NA	NA	NA	NA	NA	NA	NA	NA	NA	NA	NA
GRIN1	4	Met	Val	SP	NA	NA	NA	NA	NA	NA	NA	NA	NA	NA	NA	NA	NA	NA	NA
GRIN1	4	Met	Thr	SP	NA	NA	NA	NA	NA	NA	NA	NA	NA	NA	NA	NA	NA	NA	NA
GRIN1	4	Met	Arg	SP	NA	NA	NA	NA	NA	NA	NA	NA	NA	NA	NA	NA	NA	NA	NA
GRIN1	4	Met	Lys	SP	NA	NA	NA	NA	NA	NA	NA	NA	NA	NA	NA	NA	NA	NA	NA
GRIN1	4	Met	Ile	SP	NA	NA	NA	NA	NA	NA	NA	NA	NA	NA	NA	NA	NA	NA	NA
GRIN1	5	Arg	Cys	SP	NA	NA	NA	NA	NA	NA	NA	NA	NA	NA	NA	NA	NA	NA	NA
GRIN1	5	Arg	Gly	SP	NA	NA	NA	NA	NA	NA	NA	NA	NA	NA	NA	NA	NA	NA	NA
GRIN1	5	Arg	Ser	SP	NA	NA	NA	NA	NA	NA	NA	NA	NA	NA	NA	NA	NA	NA	NA
GRIN1	5	Arg	Leu	SP	NA	NA	NA	NA	NA	NA	NA	NA	NA	NA	NA	NA	NA	NA	NA
GRIN1	5	Arg	Pro	SP	NA	NA	NA	NA	NA	NA	NA	NA	NA	NA	NA	NA	NA	NA	NA
GRIN1	5	Arg	His	SP	NA	NA	NA	NA	NA	NA	NA	NA	NA	NA	NA	NA	NA	NA	NA
GRIN1	6	Leu	Val	SP	NA	NA	NA	NA	NA	NA	NA	NA	NA	NA	NA	NA	NA	NA	NA
GRIN1	6	Leu	Met	SP	NA	NA	NA	NA	NA	NA	NA	NA	NA	NA	NA	NA	NA	NA	NA
GRIN1	6	Leu	Pro	SP	NA	NA	NA	NA	NA	NA	NA	NA	NA	NA	NA	NA	NA	NA	NA
GRIN1	6	Leu	Arg	SP	NA	NA	NA	NA	NA	NA	NA	NA	NA	NA	NA	NA	NA	NA	NA
GRIN1	6	Leu	Gln	SP	NA	NA	NA	NA	NA	NA	NA	NA	NA	NA	NA	NA	NA	NA	NA
GRIN1	7	Leu	Val	SP	NA	NA	NA	NA	NA	NA	NA	NA	NA	NA	NA	NA	NA	NA	NA
GRIN1	7	Leu	Met	SP	NA	NA	NA	NA	NA	NA	NA	NA	NA	NA	NA	NA	NA	NA	NA
GRIN1	7	Leu	Pro	SP	NA	NA	NA	NA	NA	NA	NA	NA	NA	NA	NA	NA	NA	NA	NA
GRIN1	7	Leu	Arg	SP	NA	NA	NA	NA	NA	NA	NA	NA	NA	NA	NA	NA	NA	NA	NA
GRIN1	7	Leu	Gln	SP	NA	NA	NA	NA	NA	NA	NA	NA	NA	NA	NA	NA	NA	NA	NA
GRIN1	8	Thr	Ser	SP	NA	NA	NA	NA	NA	NA	NA	NA	NA	NA	NA	NA	NA	NA	NA
GRIN1	8	Thr	Pro	SP	NA	NA	NA	NA	NA	NA	NA	NA	NA	NA	NA	NA	NA	NA	NA
GRIN1	8	Thr	Ala	SP	NA	NA	NA	NA	NA	NA	NA	NA	NA	NA	NA	NA	NA	NA	NA
GRIN1	8	Thr	Met	SP	NA	NA	NA	NA	NA	NA	NA	NA	NA	NA	NA	NA	NA	NA	NA
GRIN1	8	Thr	Arg	SP	NA	NA	NA	NA	NA	NA	NA	NA	NA	NA	NA	NA	NA	NA	NA
GRIN1	8	Thr	Lys	SP	NA	NA	NA	NA	NA	NA	NA	NA	NA	NA	NA	NA	NA	NA	NA
GRIN1	9	Leu	Phe	SP	NA	NA	NA	NA	NA	NA	NA	NA	NA	NA	NA	NA	NA	NA	NA
GRIN1	9	Leu	Val	SP	NA	NA	NA	NA	NA	NA	NA	NA	NA	NA	NA	NA	NA	NA	NA
GRIN1	9	Leu	Ile	SP	NA	NA	NA	NA	NA	NA	NA	NA	NA	NA	NA	NA	NA	NA	NA
GRIN1	9	Leu	Pro	SP	NA	NA	NA	NA	NA	NA	NA	NA	NA	NA	NA	NA	NA	NA	NA
GRIN1	9	Leu	Arg	SP	NA	NA	NA	NA	NA	NA	NA	NA	NA	NA	NA	NA	NA	NA	NA
GRIN1	9	Leu	His	SP	NA	NA	NA	NA	NA	NA	NA	NA	NA	NA	NA	NA	NA	NA	NA
GRIN1	10	Ala	Ser	SP	NA	NA	NA	NA	NA	NA	NA	NA	NA	NA	NA	NA	NA	NA	NA
GRIN1	10	Ala	Pro	SP	NA	NA	NA	NA	NA	NA	NA	NA	NA	NA	NA	NA	NA	NA	NA
GRIN1	10	Ala	Thr	SP	NA	NA	NA	NA	NA	NA	NA	NA	NA	NA	NA	NA	NA	NA	NA
GRIN1	10	Ala	Val	SP	NA	NA	NA	NA	NA	NA	NA	NA	NA	NA	NA	NA	NA	NA	NA
GRIN1	10	Ala	Gly	SP	NA	NA	NA	NA	NA	NA	NA	NA	NA	NA	NA	NA	NA	NA	NA
GRIN1	10	Ala	Asp	SP	NA	NA	NA	NA	NA	NA	NA	NA	NA	NA	NA	NA	NA	NA	NA
GRIN1	11	Leu	Val	SP	NA	NA	NA	NA	NA	NA	NA	NA	NA	NA	NA	NA	NA	NA	NA
GRIN1	11	Leu	Met	SP	NA	NA	NA	NA	NA	NA	NA	NA	NA	NA	NA	NA	NA	NA	NA
GRIN1	11	Leu	Pro	SP	NA	NA	NA	NA	NA	NA	NA	NA	NA	NA	NA	NA	NA	NA	NA
GRIN1	11	Leu	Arg	SP	NA	NA	NA	NA	NA	NA	NA	NA	NA	NA	NA	NA	NA	NA	NA
GRIN1	11	Leu	Gln	SP	NA	NA	NA	NA	NA	NA	NA	NA	NA	NA	NA	NA	NA	NA	NA
GRIN1	12	Leu	Val	SP	NA	NA	NA	NA	NA	NA	NA	NA	NA	NA	NA	NA	NA	NA	NA
GRIN1	12	Leu	Met	SP	NA	NA	NA	NA	NA	NA	NA	NA	NA	NA	NA	NA	NA	NA	NA
GRIN1	12	Leu	Pro	SP	NA	NA	NA	NA	NA	NA	NA	NA	NA	NA	NA	NA	NA	NA	NA
GRIN1	12	Leu	Arg	SP	NA	NA	NA	NA	NA	NA	NA	NA	NA	NA	NA	NA	NA	NA	NA
GRIN1	12	Leu	Gln	SP	NA	NA	NA	NA	NA	NA	NA	NA	NA	NA	NA	NA	NA	NA	NA
GRIN1	13	Phe	Leu	SP	NA	NA	NA	NA	NA	NA	NA	NA	NA	NA	NA	NA	NA	NA	NA
GRIN1	13	Phe	Val	SP	NA	NA	NA	NA	NA	NA	NA	NA	NA	NA	NA	NA	NA	NA	NA
GRIN1	13	Phe	Ile	SP	NA	NA	NA	NA	NA	NA	NA	NA	NA	NA	NA	NA	NA	NA	NA
GRIN1	13	Phe	Ser	SP	NA	NA	NA	NA	NA	NA	NA	NA	NA	NA	NA	NA	NA	NA	NA
GRIN1	13	Phe	Cys	SP	NA	NA	NA	NA	NA	NA	NA	NA	NA	NA	NA	NA	NA	NA	NA
GRIN1	13	Phe	Tyr	SP	NA	NA	NA	NA	NA	NA	NA	NA	NA	NA	NA	NA	NA	NA	NA
GRIN1	14	Ser	Pro	SP	NA	NA	NA	NA	NA	NA	NA	NA	NA	NA	NA	NA	NA	NA	NA
GRIN1	14	Ser	Ala	SP	NA	NA	NA	NA	NA	NA	NA	NA	NA	NA	NA	NA	NA	NA	NA
GRIN1	14	Ser	Thr	SP	NA	NA	NA	NA	NA	NA	NA	NA	NA	NA	NA	NA	NA	NA	NA
GRIN1	14	Ser	Phe	SP	NA	NA	NA	NA	NA	NA	NA	NA	NA	NA	NA	NA	NA	NA	NA
GRIN1	14	Ser	Cys	SP	NA	NA	NA	NA	NA	NA	NA	NA	NA	NA	NA	NA	NA	NA	NA
GRIN1	14	Ser	Tyr	SP	NA	NA	NA	NA	NA	NA	NA	NA	NA	NA	NA	NA	NA	NA	NA
GRIN1	15	Cys	Arg	SP	NA	NA	NA	NA	NA	NA	NA	NA	NA	NA	NA	NA	NA	NA	NA
GRIN1	15	Cys	Gly	SP	NA	NA	NA	NA	NA	NA	NA	NA	NA	NA	NA	NA	NA	NA	NA
GRIN1	15	Cys	Ser	SP	NA	NA	NA	NA	NA	NA	NA	NA	NA	NA	NA	NA	NA	NA	NA
GRIN1	15	Cys	Phe	SP	NA	NA	NA	NA	NA	NA	NA	NA	NA	NA	NA	NA	NA	NA	NA
GRIN1	15	Cys	Tyr	SP	NA	NA	NA	NA	NA	NA	NA	NA	NA	NA	NA	NA	NA	NA	NA
GRIN1	15	Cys	Trp	SP	NA	NA	NA	NA	NA	NA	NA	NA	NA	NA	NA	NA	NA	NA	NA
GRIN1	16	Ser	Pro	SP	NA	NA	NA	NA	NA	NA	NA	NA	NA	NA	NA	NA	NA	NA	NA
GRIN1	16	Ser	Ala	SP	NA	NA	NA	NA	NA	NA	NA	NA	NA	NA	NA	NA	NA	NA	NA
GRIN1	16	Ser	Thr	SP	NA	NA	NA	NA	NA	NA	NA	NA	NA	NA	NA	NA	NA	NA	NA
GRIN1	16	Ser	Phe	SP	NA	NA	NA	NA	NA	NA	NA	NA	NA	NA	NA	NA	NA	NA	NA
GRIN1	16	Ser	Cys	SP	NA	NA	NA	NA	NA	NA	NA	NA	NA	NA	NA	NA	NA	NA	NA
GRIN1	16	Ser	Tyr	SP	NA	NA	NA	NA	NA	NA	NA	NA	NA	NA	NA	NA	NA	NA	NA
GRIN1	17	Val	Phe	SP	NA	NA	NA	NA	NA	NA	NA	NA	NA	NA	NA	NA	NA	NA	NA
GRIN1	17	Val	Leu	SP	NA	NA	NA	NA	NA	NA	NA	NA	NA	NA	NA	NA	NA	NA	NA
GRIN1	17	Val	Ile	SP	NA	NA	NA	NA	NA	NA	NA	NA	NA	NA	NA	NA	NA	NA	NA
GRIN1	17	Val	Ala	SP	NA	NA	NA	NA	NA	NA	NA	NA	NA	NA	NA	NA	NA	NA	NA
GRIN1	17	Val	Gly	SP	NA	NA	NA	NA	NA	NA	NA	NA	NA	NA	NA	NA	NA	NA	NA
GRIN1	17	Val	Asp	SP	NA	NA	NA	NA	NA	NA	NA	NA	NA	NA	NA	NA	NA	NA	NA
GRIN1	18	Ala	Ser	SP	NA	NA	NA	NA	NA	NA	NA	NA	NA	NA	NA	NA	NA	NA	NA
GRIN1	18	Ala	Pro	SP	NA	NA	NA	NA	NA	NA	NA	NA	NA	NA	NA	NA	NA	NA	NA
GRIN1	18	Ala	Thr	SP	NA	NA	NA	NA	NA	NA	NA	NA	NA	NA	NA	NA	NA	NA	NA
GRIN1	18	Ala	Val	SP	NA	NA	NA	NA	NA	NA	NA	NA	NA	NA	NA	NA	NA	NA	NA
GRIN1	18	Ala	Gly	SP	NA	NA	NA	NA	NA	NA	NA	NA	NA	NA	NA	NA	NA	NA	NA
GRIN1	18	Ala	Asp	SP	NA	NA	NA	NA	NA	NA	NA	NA	NA	NA	NA	NA	NA	NA	NA
GRIN1	19	Arg	Cys	ATD	NA	NA	NA	NA	NA	NA	NA	NA	NA	NA	NA	NA	NA	NA	NA
GRIN1	19	Arg	Gly	ATD	NA	NA	NA	NA	NA	NA	NA	NA	NA	NA	NA	NA	NA	NA	NA
GRIN1	19	Arg	Ser	ATD	NA	NA	NA	NA	NA	NA	NA	NA	NA	NA	NA	NA	NA	NA	NA
GRIN1	19	Arg	Leu	ATD	NA	NA	NA	NA	NA	NA	NA	NA	NA	NA	NA	NA	NA	NA	NA
GRIN1	19	Arg	Pro	ATD	NA	NA	NA	NA	NA	NA	NA	NA	NA	NA	NA	NA	NA	NA	NA
GRIN1	19	Arg	His	ATD	NA	NA	NA	NA	NA	NA	NA	NA	NA	NA	NA	NA	NA	NA	NA
GRIN1	20	Ala	Ser	ATD	NA	NA	NA	NA	NA	NA	NA	NA	NA	NA	NA	NA	NA	NA	NA
GRIN1	20	Ala	Pro	ATD	NA	NA	NA	NA	NA	NA	NA	NA	NA	NA	NA	NA	NA	NA	NA
GRIN1	20	Ala	Thr	ATD	NA	NA	NA	NA	NA	NA	NA	NA	NA	NA	NA	NA	NA	NA	NA
GRIN1	20	Ala	Val	ATD	NA	NA	NA	NA	NA	NA	NA	NA	NA	NA	NA	NA	NA	NA	NA
GRIN1	20	Ala	Gly	ATD	NA	NA	NA	NA	NA	NA	NA	NA	NA	NA	NA	NA	NA	NA	NA
GRIN1	20	Ala	Asp	ATD	NA	NA	NA	NA	NA	NA	NA	NA	NA	NA	NA	NA	NA	NA	NA
GRIN1	21	Ala	Ser	ATD	NA	NA	NA	NA	NA	NA	NA	NA	NA	NA	NA	NA	NA	NA	NA
GRIN1	21	Ala	Pro	ATD	NA	NA	NA	NA	NA	NA	NA	NA	NA	NA	NA	NA	NA	NA	NA
GRIN1	21	Ala	Thr	ATD	NA	NA	NA	NA	NA	NA	NA	NA	NA	NA	NA	NA	NA	NA	NA
GRIN1	21	Ala	Val	ATD	NA	NA	NA	NA	NA	NA	NA	NA	NA	NA	NA	NA	NA	NA	NA
GRIN1	21	Ala	Gly	ATD	NA	NA	NA	NA	NA	NA	NA	NA	NA	NA	NA	NA	NA	NA	NA
GRIN1	21	Ala	Glu	ATD	NA	NA	NA	NA	NA	NA	NA	NA	NA	NA	NA	NA	NA	NA	NA
GRIN1	22	Cys	Arg	ATD	NA	NA	NA	NA	NA	NA	NA	NA	NA	NA	NA	NA	NA	NA	NA
GRIN1	22	Cys	Gly	ATD	NA	NA	NA	NA	NA	NA	NA	NA	NA	NA	NA	NA	NA	NA	NA
GRIN1	22	Cys	Ser	ATD	NA	NA	NA	NA	NA	NA	NA	NA	NA	NA	NA	NA	NA	NA	NA
GRIN1	22	Cys	Phe	ATD	NA	NA	NA	NA	NA	NA	NA	NA	NA	NA	NA	NA	NA	NA	NA
GRIN1	22	Cys	Tyr	ATD	NA	NA	NA	NA	NA	NA	NA	NA	NA	NA	NA	NA	NA	NA	NA
GRIN1	22	Cys	Trp	ATD	NA	NA	NA	NA	NA	NA	NA	NA	NA	NA	NA	NA	NA	NA	NA
GRIN1	23	Asp	Tyr	ATD	NA	NA	NA	NA	NA	NA	NA	NA	NA	NA	NA	NA	NA	NA	NA
GRIN1	23	Asp	His	ATD	NA	NA	NA	NA	NA	NA	NA	NA	NA	NA	NA	NA	NA	NA	NA
GRIN1	23	Asp	Asn	ATD	NA	NA	NA	NA	NA	NA	NA	NA	NA	NA	NA	NA	NA	NA	NA
GRIN1	23	Asp	Val	ATD	NA	NA	NA	NA	NA	NA	NA	NA	NA	NA	NA	NA	NA	NA	NA
GRIN1	23	Asp	Ala	ATD	NA	NA	NA	NA	NA	NA	NA	NA	NA	NA	NA	NA	NA	NA	NA
GRIN1	23	Asp	Gly	ATD	NA	NA	NA	NA	NA	NA	NA	NA	NA	NA	NA	NA	NA	NA	NA
GRIN1	23	Asp	Glu	ATD	NA	NA	NA	NA	NA	NA	NA	NA	NA	NA	NA	NA	NA	NA	NA
GRIN1	24	Pro	Ser	ATD	NA	NA	NA	NA	NA	NA	0.1858	NA	NA	NA	NA	NA	NA	NA	NA
GRIN1	24	Pro	Ala	ATD	NA	NA	NA	NA	NA	NA	0.1773	NA	NA	NA	NA	NA	NA	NA	NA
GRIN1	24	Pro	Thr	ATD	NA	NA	NA	NA	NA	NA	0.1748	NA	NA	NA	NA	NA	NA	NA	NA
GRIN1	24	Pro	Leu	ATD	NA	NA	NA	NA	NA	NA	0.1975	NA	NA	NA	NA	NA	NA	NA	NA
GRIN1	24	Pro	Arg	ATD	NA	NA	NA	NA	NA	NA	0.2342	NA	NA	NA	NA	NA	NA	NA	NA
GRIN1	24	Pro	His	ATD	NA	NA	NA	NA	NA	NA	0.303	NA	NA	NA	NA	NA	NA	NA	NA
GRIN1	25	Lys	Gln	ATD	81	78	142	64	35	-143	0.0984	0.04	0.033	-0.04	100	NA	0.072	NA	0.842
GRIN1	25	Lys	Glu	ATD	81	78	142	64	35	-143	0.1077	-0.019	0.132	0.041	100	NA	0.072	NA	0.832
GRIN1	25	Lys	Met	ATD	81	78	142	64	35	-143	0.2788	0.086	-0.632	-0.181	100	NA	0.052	NA	0.751
GRIN1	25	Lys	Thr	ATD	81	78	142	64	35	-143	0.1188	0.077	-0.188	-0.04	100	NA	0.072	NA	0.841
GRIN1	25	Lys	Arg	ATD	81	78	142	64	35	-143	0.1118	0.054	-0.218	-0.096	100	NA	0.075	NA	0.84
GRIN1	25	Lys	Asn	ATD	81	78	142	64	35	-143	0.1803	0.047	-0.01	0.034	100	NA	0.072	NA	0.837
GRIN1	26	Ile	Phe	ATD	81	76	141	68	35	-141	0.1867	-0.029	-0.311	-0.021	67	NA	0.02	NA	0.812
GRIN1	26	Ile	Leu	ATD	81	76	141	68	35	-141	0.1706	-0.028	-0.1	-0.002	67	NA	0.018	NA	0.842
GRIN1	26	Ile	Val	ATD	81	76	141	68	35	-141	0.0755	0.065	0.17	0.065	67	NA	0.022	NA	0.824
GRIN1	26	Ile	Thr	ATD	81	76	141	68	35	-141	0.0829	-0.069	0.681	0.306	67	NA	0.225	NA	0.828
GRIN1	26	Ile	Ser	ATD	81	76	141	68	35	-141	0.1163	-0.038	0.529	0.417	67	NA	0.191	NA	0.828
GRIN1	26	Ile	Asn	ATD	81	76	141	68	35	-141	0.1239	-0.049	0.261	0.373	67	NA	0.055	NA	0.8
GRIN1	26	Ile	Met	ATD	81	76	141	68	35	-141	0.2003	-0.03	0.059	0.138	67	NA	0.018	NA	0.847
GRIN1	27	Val	Phe	ATD	76	72	137	65	32	-137	0.092	-0.23	-0.742	-0.14	10	NA	0.03	NA	0.718
GRIN1	27	Val	Leu	ATD	76	72	137	65	32	-137	0.1276	-0.1	-0.31	-0.115	10	NA	0.02	NA	0.814
GRIN1	27	Val	Ile	ATD	76	72	137	65	32	-137	0.0944	0.247	0.143	-0.113	10	benign	0.01	NA	0.836
GRIN1	27	Val	Ala	ATD	76	72	137	65	32	-137	0.2321	-0.248	-1.151	0.384	10	NA	0.029	NA	0.669
GRIN1	27	Val	Gly	ATD	76	72	137	65	32	-137	0.3324	-0.252	-2.067	0.797	10	NA	0.029	NA	0.522
GRIN1	27	Val	Asp	ATD	76	72	137	65	32	-137	0.4397	-0.252	-1.975	0.748	10	NA	0.029	NA	0.537
GRIN1	28	Asn	Tyr	ATD	76	71	137	68	33	-136	0.3328	0.04	-0.46	-0.868	17	NA	0.022	NA	0.771
GRIN1	28	Asn	His	ATD	76	71	137	68	33	-136	0.1853	0.029	-0.175	-0.258	17	NA	0.019	NA	0.832
GRIN1	28	Asn	Asp	ATD	76	71	137	68	33	-136	0.3519	0.038	-0.293	0.14	17	NA	0.021	NA	0.762
GRIN1	28	Asn	Ile	ATD	76	71	137	68	33	-136	0.291	0.068	-0.493	-0.79	17	benign	0.007	NA	0.777
GRIN1	28	Asn	Thr	ATD	76	71	137	68	33	-136	0.1111	0.031	0.039	-0.144	17	NA	0.019	NA	0.839
GRIN1	28	Asn	Ser	ATD	76	71	137	68	33	-136	0.1796	0.041	0.058	0.058	17	NA	0.019	NA	0.844
GRIN1	28	Asn	Lys	ATD	76	71	137	68	33	-136	0.1372	-0.352	0.748	-0.072	17	NA	0.325	NA	0.833
GRIN1	29	Ile	Phe	ATD	74	69	135	66	33	-133	0.4135	-0.651	-1.123	0.025	5	NA	0.03	NA	0.629
GRIN1	29	Ile	Leu	ATD	74	69	135	66	33	-133	0.2306	-0.549	-0.611	-0.069	5	NA	0.031	NA	0.809
GRIN1	29	Ile	Val	ATD	74	69	135	66	33	-133	0.1741	-0.456	-0.234	0.097	5	NA	0.021	NA	0.829
GRIN1	29	Ile	Thr	ATD	74	69	135	66	33	-133	0.7275	-0.671	-1.39	1.16	5	NA	0.03	NA	0.556
GRIN1	29	Ile	Ser	ATD	74	69	135	66	33	-133	0.7867	-0.67	-2.015	1.517	5	NA	0.03	NA	0.508
GRIN1	29	Ile	Asn	ATD	74	69	135	66	33	-133	0.7666	-0.67	-2.309	1.475	5	NA	0.03	NA	0.518
GRIN1	29	Ile	Met	ATD	74	69	135	66	33	-133	0.5752	-0.665	-0.694	0.562	5	NA	0.031	NA	0.69
GRIN1	30	Gly	Cys	ATD	74	68	135	70	34	-131	0.7617	0.088	-2.587	-0.95	0	NA	0.096	NA	0.505
GRIN1	30	Gly	Arg	ATD	74	68	135	70	34	-131	0.6172	0.081	-2.39	-0.418	0	NA	0.096	NA	0.517
GRIN1	30	Gly	Ser	ATD	74	68	135	70	34	-131	0.6544	0.084	-1.636	-0.137	0	NA	0.03	NA	0.486
GRIN1	30	Gly	Val	ATD	74	68	135	70	34	-131	0.5441	0.094	-2.775	-1.408	0	NA	0.096	NA	0.521
GRIN1	30	Gly	Ala	ATD	74	68	135	70	34	-131	0.2631	0.126	-1.561	-0.656	0	NA	0.03	NA	0.516
GRIN1	30	Gly	Asp	ATD	74	68	135	70	34	-131	0.6967	0.082	-2.193	0.071	0	NA	0.096	NA	0.512
GRIN1	31	Ala	Ser	ATD	75	68	135	73	36	-130	0.4413	-0.096	-0.329	0.479	0	NA	0.021	NA	0.78
GRIN1	31	Ala	Pro	ATD	75	68	135	73	36	-130	0.7651	-0.088	-0.865	0.51	0	NA	0.043	NA	0.641
GRIN1	31	Ala	Thr	ATD	75	68	135	73	36	-130	0.4297	-0.094	-0.232	0.184	0	NA	0.021	NA	0.787
GRIN1	31	Ala	Val	ATD	75	68	135	73	36	-130	0.2187	0.153	0.099	-0.724	0	NA	0.019	NA	0.857
GRIN1	31	Ala	Gly	ATD	75	68	135	73	36	-130	0.129	-0.096	-0.68	0.645	0	NA	0.031	NA	0.735
GRIN1	31	Ala	Glu	ATD	75	68	135	73	36	-130	0.7552	-0.09	-0.803	0.487	0	NA	0.043	NA	0.651
GRIN1	32	Val	Leu	ATD	73	65	133	74	37	-127	0.1366	0.061	-0.068	-0.184	0	NA	0.019	NA	0.86
GRIN1	32	Val	Met	ATD	73	65	133	74	37	-127	0.1703	-0.176	-0.163	0.213	0	NA	0.019	NA	0.845
GRIN1	32	Val	Ala	ATD	73	65	133	74	37	-127	0.3208	-0.159	-0.689	0.611	0	NA	0.031	NA	0.68
GRIN1	32	Val	Gly	ATD	73	65	133	74	37	-127	0.7522	-0.194	-1.569	1.295	0	NA	0.033	NA	0.484
GRIN1	32	Val	Glu	ATD	73	65	133	74	37	-127	0.6969	-0.193	-1.361	1.155	0	NA	0.033	NA	0.521
GRIN1	33	Leu	Val	ATD	73	67	135	74	39	-128	0.3004	-0.153	-0.168	0.163	1	benign	0.008	NA	0.789
GRIN1	33	Leu	Met	ATD	73	67	135	74	39	-128	0.5043	-0.203	-0.018	0.412	1	NA	0.007	NA	0.76
GRIN1	33	Leu	Pro	ATD	73	67	135	74	39	-128	0.7649	-0.222	-0.83	1.288	1	NA	0.031	NA	0.642
GRIN1	33	Leu	Arg	ATD	73	67	135	74	39	-128	0.827	-0.225	-0.689	0.661	1	NA	0.019	NA	0.612
GRIN1	33	Leu	Gln	ATD	73	67	135	74	39	-128	0.6685	-0.241	-0.571	0.829	1	NA	0.019	NA	0.745
GRIN1	34	Ser	Cys	ATD	75	67	135	78	42	-127	0.5031	0.026	-0.913	-0.353	18	NA	0.071	NA	0.679
GRIN1	34	Ser	Arg	ATD	75	67	135	78	42	-127	0.5676	0.01	-0.639	-0.319	18	NA	0.048	NA	0.739
GRIN1	34	Ser	Gly	ATD	75	67	135	78	42	-127	0.318	0.02	-0.57	0.124	18	NA	0.048	NA	0.76
GRIN1	34	Ser	Ile	ATD	75	67	135	78	42	-127	0.5626	0.028	-1.011	-0.506	18	NA	0.061	NA	0.67
GRIN1	34	Ser	Thr	ATD	75	67	135	78	42	-127	0.3096	0.018	-0.318	-0.14	18	NA	0.009	NA	0.773
GRIN1	34	Ser	Asn	ATD	75	67	135	78	42	-127	0.2172	0.006	-0.453	-0.041	18	NA	0.011	NA	0.826
GRIN1	35	Thr	Ser	ATD	78	70	138	79	45	-131	0.0564	0.002	-0.274	0.08	46	NA	0.047	NA	0.835
GRIN1	35	Thr	Pro	ATD	78	70	138	79	45	-131	0.1351	0.005	-0.568	0.163	46	NA	0.086	NA	0.807
GRIN1	35	Thr	Ala	ATD	78	70	138	79	45	-131	0.1572	0.021	-0.068	-0.024	46	NA	0.045	NA	0.86
GRIN1	35	Thr	Met	ATD	78	70	138	79	45	-131	0.1853	0.043	0.618	-0.174	46	NA	0.146	NA	0.833
GRIN1	35	Thr	Arg	ATD	78	70	138	79	45	-131	0.1708	-0.014	-0.261	-0.157	46	NA	0.047	NA	0.83
GRIN1	35	Thr	Lys	ATD	78	70	138	79	45	-131	0.1239	-0.027	-0.305	-0.005	46	NA	0.047	NA	0.825
GRIN1	36	Arg	Trp	ATD	81	73	141	80	47	-134	0.2126	0.022	-0.695	-0.15	31	NA	0.125	NA	0.716
GRIN1	36	Arg	Gly	ATD	81	73	141	80	47	-134	0.0702	0.019	0.05	0.274	31	NA	0.077	NA	0.852
GRIN1	36	Arg	Leu	ATD	81	73	141	80	47	-134	0.1314	0.03	-0.433	-0.096	31	NA	0.081	NA	0.833
GRIN1	36	Arg	Pro	ATD	81	73	141	80	47	-134	0.0678	0.018	-0.094	0.241	31	NA	0.077	NA	0.855
GRIN1	36	Arg	Gln	ATD	81	73	141	80	47	-134	0.0963	0.008	0.239	0.078	31	benign	0.015	NA	0.813
GRIN1	37	Lys	Gln	ATD	79	74	142	78	47	-134	0.0836	-0.008	-0.034	-0.071	35	NA	0.005	NA	0.841
GRIN1	37	Lys	Glu	ATD	79	74	142	78	47	-134	0.0665	-0.036	0.002	0.023	35	NA	0.005	NA	0.846
GRIN1	37	Lys	Met	ATD	79	74	142	78	47	-134	0.1876	0.025	-0.512	-0.183	35	NA	0.079	NA	0.818
GRIN1	37	Lys	Thr	ATD	79	74	142	78	47	-134	0.0938	0.019	0.002	-0.039	35	NA	0.005	NA	0.846
GRIN1	37	Lys	Arg	ATD	79	74	142	78	47	-134	0.0838	0.001	-0.225	-0.11	35	NA	0.007	NA	0.84
GRIN1	37	Lys	Asn	ATD	79	74	142	78	47	-134	0.1009	-0.019	0.175	0.02	35	NA	0.009	NA	0.837
GRIN1	38	His	Tyr	ATD	75	69	137	75	43	-130	0.1465	0.007	0.068	-0.55	30	benign	0.008	NA	0.872
GRIN1	38	His	Asp	ATD	75	69	137	75	43	-130	0.1394	0.005	-0.173	0.35	30	NA	0.006	NA	0.845
GRIN1	38	His	Asn	ATD	75	69	137	75	43	-130	0.1175	-0.005	0.018	0.255	30	NA	0.006	NA	0.846
GRIN1	38	His	Leu	ATD	75	69	137	75	43	-130	0.1309	0.099	0.304	-0.42	30	NA	0.043	NA	0.818
GRIN1	38	His	Pro	ATD	75	69	137	75	43	-130	0.1932	0.013	-0.178	0.449	30	NA	0.006	NA	0.834
GRIN1	38	His	Arg	ATD	75	69	137	75	43	-130	0.1595	0.01	-0.04	-0.095	30	NA	0.006	NA	0.846
GRIN1	38	His	Gln	ATD	75	69	137	75	43	-130	0.1486	-0.033	0.247	0.036	30	NA	0.043	NA	0.818
GRIN1	39	Glu	Gln	ATD	79	73	141	75	44	-135	0.1056	-0.003	0.166	-0.179	5	NA	0.009	NA	0.837
GRIN1	39	Glu	Lys	ATD	79	73	141	75	44	-135	0.1704	-0.026	0.119	-0.071	5	NA	0.005	NA	0.862
GRIN1	39	Glu	Val	ATD	79	73	141	75	44	-135	0.1825	0.166	-0.346	-0.406	5	NA	0.007	NA	0.818
GRIN1	39	Glu	Ala	ATD	79	73	141	75	44	-135	0.2601	0.136	-0.108	-0.183	5	NA	0.005	NA	0.824
GRIN1	39	Glu	Gly	ATD	79	73	141	75	44	-135	0.1558	0.09	-0.622	0.183	5	benign	0.007	NA	0.778
GRIN1	39	Glu	Asp	ATD	79	73	141	75	44	-135	0.1876	0.07	-0.418	0.049	5	NA	0.007	NA	0.828
GRIN1	40	Gln	Glu	ATD	80	75	143	75	45	-137	0.1089	0.039	-0.135	0.154	26	NA	0.005	NA	0.85
GRIN1	40	Gln	Lys	ATD	80	75	143	75	45	-137	0.1067	0.008	-0.081	0.092	26	NA	0.005	NA	0.855
GRIN1	40	Gln	Leu	ATD	80	75	143	75	45	-137	0.1022	0.174	-0.933	-0.319	26	NA	0.035	NA	0.711
GRIN1	40	Gln	Pro	ATD	80	75	143	75	45	-137	0.2431	0.086	-0.735	0.252	26	NA	0.024	NA	0.699
GRIN1	40	Gln	Arg	ATD	80	75	143	75	45	-137	0.1282	-0.043	-0.17	-0.071	26	NA	0.005	NA	0.84
GRIN1	40	Gln	His	ATD	80	75	143	75	45	-137	0.1492	0.082	-0.381	-0.013	26	benign	0.006	NA	0.838
GRIN1	41	Met	Leu	ATD	76	73	140	71	42	-134	0.0644	0.002	-0.296	-0.288	29	NA	0.008	NA	0.817
GRIN1	41	Met	Val	ATD	76	73	140	71	42	-134	0.0727	0.036	0.015	-0.142	29	NA	0.006	NA	0.833
GRIN1	41	Met	Thr	ATD	76	73	140	71	42	-134	0.0737	-0.011	0.437	0.368	29	NA	0.147	NA	0.828
GRIN1	41	Met	Arg	ATD	76	73	140	71	42	-134	0.0994	-0.01	-0.071	0.243	29	NA	0.006	NA	0.842
GRIN1	41	Met	Lys	ATD	76	73	140	71	42	-134	0.1032	-0.01	0.2	0.445	29	NA	0.043	NA	0.81
GRIN1	41	Met	Ile	ATD	76	73	140	71	42	-134	0.0548	0.008	-0.388	-0.22	29	benign	0.006	NA	0.825
GRIN1	42	Phe	Leu	ATD	74	70	137	70	37	-133	0.2262	0.05	0.25	-0.044	1	NA	0.056	NA	0.813
GRIN1	42	Phe	Val	ATD	74	70	137	70	37	-133	0.3648	0.144	0.495	0.196	1	NA	0.191	NA	0.795
GRIN1	42	Phe	Ile	ATD	74	70	137	70	37	-133	0.1981	0.129	0.404	0.051	1	NA	0.191	NA	0.841
GRIN1	42	Phe	Ser	ATD	74	70	137	70	37	-133	0.6063	-0.09	-0.449	1.453	1	NA	0.022	NA	0.769
GRIN1	42	Phe	Cys	ATD	74	70	137	70	37	-133	0.7654	-0.082	-0.514	0.433	1	NA	0.064	NA	0.746
GRIN1	42	Phe	Tyr	ATD	74	70	137	70	37	-133	0.429	-0.096	-0.367	0.024	1	NA	0.021	NA	0.775
GRIN1	43	Arg	Cys	ATD	79	75	142	71	42	-137	0.511	0.144	-1.294	-0.209	42	NA	0.026	NA	0.575
GRIN1	43	Arg	Gly	ATD	79	75	142	71	42	-137	0.2372	0.143	-0.92	0.511	42	NA	0.037	NA	0.704
GRIN1	43	Arg	Ser	ATD	79	75	142	71	42	-137	0.1205	0.139	-0.197	0.327	42	NA	0.006	NA	0.827
GRIN1	43	Arg	Leu	ATD	79	75	142	71	42	-137	0.1224	0.224	-0.907	-0.44	42	NA	0.037	NA	0.697
GRIN1	43	Arg	Pro	ATD	79	75	142	71	42	-137	0.2604	0.139	-0.804	0.429	42	NA	0.037	NA	0.683
GRIN1	43	Arg	His	ATD	79	75	142	71	42	-137	0.19	0.134	-0.362	0.054	42	NA	0.008	NA	0.818
GRIN1	44	Glu	Gln	ATD	78	76	142	69	42	-137	0.0968	-0.017	0.287	-0.202	33	NA	0.043	NA	0.8
GRIN1	44	Glu	Lys	ATD	78	76	142	69	42	-137	0.1472	0.006	0.041	-0.145	33	NA	0.006	NA	0.844
GRIN1	44	Glu	Val	ATD	78	76	142	69	42	-137	0.1918	0.073	1.048	-0.368	33	NA	0.243	NA	0.831
GRIN1	44	Glu	Ala	ATD	78	76	142	69	42	-137	0.1505	0.045	0.51	-0.164	33	NA	0.147	NA	0.833
GRIN1	44	Glu	Gly	ATD	78	76	142	69	42	-137	0.2866	0.014	-0.364	0.184	33	NA	0.008	NA	0.773
GRIN1	44	Glu	Asp	ATD	78	76	142	69	42	-137	0.095	-0.007	-0.317	0.045	33	NA	0.008	NA	0.802
GRIN1	45	Ala	Ser	ATD	74	72	138	66	39	-135	0.2043	-0.417	-0.915	0.38	16	NA	0.03	NA	0.725
GRIN1	45	Ala	Pro	ATD	74	72	138	66	39	-135	0.5544	-0.414	-1.746	0.445	16	NA	0.017	NA	0.509
GRIN1	45	Ala	Thr	ATD	74	72	138	66	39	-135	0.2071	-0.416	-1.341	0.128	16	NA	0.017	NA	0.624
GRIN1	45	Ala	Val	ATD	74	72	138	66	39	-135	0.1698	-0.374	-1.351	-0.486	16	NA	0.017	NA	0.617
GRIN1	45	Ala	Gly	ATD	74	72	138	66	39	-135	0.3152	-0.416	-1.465	0.557	16	NA	0.017	NA	0.495
GRIN1	45	Ala	Asp	ATD	74	72	138	66	39	-135	0.3326	-0.412	-2.226	0.479	16	NA	0.017	NA	0.516
GRIN1	46	Val	Leu	ATD	76	73	139	67	38	-136	0.1374	-0.264	-0.447	-0.176	4	NA	0.01	NA	0.815
GRIN1	46	Val	Met	ATD	76	73	139	67	38	-136	0.3369	-0.407	-0.47	0.217	4	benign	0.008	NA	0.771
GRIN1	46	Val	Ala	ATD	76	73	139	67	38	-136	0.3302	-0.357	-0.882	0.563	4	NA	0.03	NA	0.671
GRIN1	46	Val	Gly	ATD	76	73	139	67	38	-136	0.6875	-0.42	-2.082	1.238	4	NA	0.017	NA	0.526
GRIN1	46	Val	Glu	ATD	76	73	139	67	38	-136	0.535	-0.434	-1.765	0.995	4	NA	0.017	NA	0.503
GRIN1	47	Asn	Tyr	ATD	78	76	142	67	41	-139	0.1524	0.053	-1.197	-0.698	67	NA	0.017	NA	0.617
GRIN1	47	Asn	His	ATD	78	76	142	67	41	-139	0.116	0.046	-0.431	-0.203	67	NA	0.01	NA	0.82
GRIN1	47	Asn	Asp	ATD	78	76	142	67	41	-139	0.0914	-0.217	0.53	0.116	67	NA	0.147	NA	0.828
GRIN1	47	Asn	Ile	ATD	78	76	142	67	41	-139	0.1929	0.056	-1.514	-0.62	67	NA	0.017	NA	0.544
GRIN1	47	Asn	Thr	ATD	78	76	142	67	41	-139	0.1141	0.052	-0.496	-0.147	67	NA	0.052	NA	0.81
GRIN1	47	Asn	Ser	ATD	78	76	142	67	41	-139	0.0813	0.046	-0.11	0.079	67	NA	0.006	NA	0.842
GRIN1	47	Asn	Lys	ATD	78	76	142	67	41	-139	0.1	-0.069	0.028	-0.123	67	NA	0.006	NA	0.833
GRIN1	48	Gln	Glu	ATD	76	76	141	64	40	-137	0.0602	-0.263	0.241	0.223	32	NA	0.077	NA	0.802
GRIN1	48	Gln	Lys	ATD	76	76	141	64	40	-137	0.0968	0.06	-0.39	0.088	32	NA	0.008	NA	0.829
GRIN1	48	Gln	Leu	ATD	76	76	141	64	40	-137	0.099	0.164	-1.426	-0.329	32	NA	0.017	NA	0.592
GRIN1	48	Gln	Pro	ATD	76	76	141	64	40	-137	0.228	0.121	-1.226	0.327	32	NA	0.017	NA	0.648
GRIN1	48	Gln	Arg	ATD	76	76	141	64	40	-137	0.0777	0.033	-0.553	-0.004	32	NA	0.018	NA	0.804
GRIN1	48	Gln	His	ATD	76	76	141	64	40	-137	0.0902	0.09	-0.65	0.025	32	NA	0.018	NA	0.764
GRIN1	49	Ala	Ser	ATD	74	73	138	62	37	-136	0.2168	-0.049	-0.534	0.271	15	NA	0.004	NA	0.76
GRIN1	49	Ala	Pro	ATD	74	73	138	62	37	-136	0.4292	-0.048	-0.8	0.397	15	NA	0.017	NA	0.643
GRIN1	49	Ala	Thr	ATD	74	73	138	62	37	-136	0.1626	-0.049	0.011	0.07	15	NA	0.002	NA	0.812
GRIN1	49	Ala	Val	ATD	74	73	138	62	37	-136	0.0685	0.167	1.08	-0.29	15	NA	0.171	NA	0.811
GRIN1	49	Ala	Gly	ATD	74	73	138	62	37	-136	0.2818	-0.047	-1.143	0.466	15	benign	0.007	NA	0.574
GRIN1	49	Ala	Asp	ATD	74	73	138	62	37	-136	0.2752	-0.047	-1.073	0.264	15	NA	0.004	NA	0.601
GRIN1	50	Asn	Tyr	ATD	76	76	141	63	37	-139	0.3832	0.834	-2.723	-0.622	28	NA	0.004	NA	0.547
GRIN1	50	Asn	His	ATD	76	76	141	63	37	-139	0.4502	0.83	-1.676	-0.215	28	NA	0.004	NA	0.519
GRIN1	50	Asn	Asp	ATD	76	76	141	63	37	-139	0.4206	0.822	-1.444	0.081	28	NA	0.004	NA	0.529
GRIN1	50	Asn	Ile	ATD	76	76	141	63	37	-139	0.5927	0.841	-3.261	-0.536	28	NA	0.07	NA	0.487
GRIN1	50	Asn	Thr	ATD	76	76	141	63	37	-139	0.3969	0.835	-1.915	-0.117	28	NA	0.004	NA	0.529
GRIN1	50	Asn	Ser	ATD	76	76	141	63	37	-139	0.3319	0.832	-1.616	0.033	28	NA	0.004	NA	0.504
GRIN1	50	Asn	Lys	ATD	76	76	141	63	37	-139	0.3263	0.805	-1.824	-0.123	28	NA	0.004	NA	0.499
GRIN1	51	Lys	Gln	ATD	77	78	143	62	40	-140	0.0844	0.051	0.02	-0.022	43	NA	0	NA	0.812
GRIN1	51	Lys	Glu	ATD	77	78	143	62	40	-140	0.1181	-0.002	0.035	0.142	43	NA	0	NA	0.818
GRIN1	51	Lys	Met	ATD	77	78	143	62	40	-140	0.1213	0.121	-0.663	-0.143	43	NA	0.003	NA	0.73
GRIN1	51	Lys	Thr	ATD	77	78	143	62	40	-140	0.1155	0.113	-0.254	0.042	43	NA	0.003	NA	0.812
GRIN1	51	Lys	Arg	ATD	77	78	143	62	40	-140	0.0877	0.036	-0.253	-0.12	43	benign	0.005	NA	0.812
GRIN1	51	Lys	Asn	ATD	77	78	143	62	40	-140	0.0882	0.047	-0.195	0.093	43	NA	0	NA	0.817
GRIN1	52	Arg	Trp	ATD	74	75	140	59	38	-138	0.4514	0.09	-1.114	-0.09	32	NA	0.003	NA	0.574
GRIN1	52	Arg	Gly	ATD	74	75	140	59	38	-138	0.1561	0.084	-0.284	0.372	32	benign	0.006	NA	0.797
GRIN1	52	Arg	Leu	ATD	74	75	140	59	38	-138	0.1333	0.117	-0.81	0.016	32	NA	0.016	NA	0.68
GRIN1	52	Arg	Pro	ATD	74	75	140	59	38	-138	0.2256	0.087	-0.498	0.358	32	benign	0.007	NA	0.745
GRIN1	52	Arg	Gln	ATD	74	75	140	59	38	-138	0.1655	0.016	0.224	0.097	32	NA	0.034	NA	0.788
GRIN1	53	His	Tyr	ATD	72	73	137	58	33	-137	0.103	0.02	-0.436	-0.334	56	NA	0.004	NA	0.79
GRIN1	53	His	Asp	ATD	72	73	137	58	33	-137	0.1099	0.008	0.026	0.156	56	NA	0.002	NA	0.807
GRIN1	53	His	Asn	ATD	72	73	137	58	33	-137	0.0899	-0.006	0.268	0.102	56	NA	0.102	NA	0.788
GRIN1	53	His	Leu	ATD	72	73	137	58	33	-137	0.093	0.067	-0.528	-0.22	56	NA	0.004	NA	0.78
GRIN1	53	His	Pro	ATD	72	73	137	58	33	-137	0.0638	-0.002	-0.03	0.277	56	NA	0.002	NA	0.802
GRIN1	53	His	Arg	ATD	72	73	137	58	33	-137	0.0755	-0.025	0.003	-0.041	56	NA	0.002	NA	0.807
GRIN1	53	His	Gln	ATD	72	73	137	58	33	-137	0.0947	0.004	0.062	-0.036	56	NA	0.002	NA	0.813
GRIN1	54	Gly	Cys	ATD	NA	NA	NA	NA	NA	NA	NA	NA	NA	NA	NA	NA	NA	NA	NA
GRIN1	54	Gly	Arg	ATD	NA	NA	NA	NA	NA	NA	NA	NA	NA	NA	NA	NA	NA	NA	NA
GRIN1	54	Gly	Ser	ATD	NA	NA	NA	NA	NA	NA	NA	NA	NA	NA	NA	NA	NA	NA	NA
GRIN1	54	Gly	Val	ATD	NA	NA	NA	NA	NA	NA	NA	NA	NA	NA	NA	NA	NA	NA	NA
GRIN1	54	Gly	Ala	ATD	NA	NA	NA	NA	NA	NA	NA	NA	NA	NA	NA	NA	NA	NA	NA
GRIN1	54	Gly	Asp	ATD	NA	NA	NA	NA	NA	NA	NA	NA	NA	NA	NA	NA	NA	NA	NA
GRIN1	55	Ser	Pro	ATD	NA	NA	NA	NA	NA	NA	0.0737	NA	NA	NA	NA	NA	NA	NA	NA
GRIN1	55	Ser	Ala	ATD	NA	NA	NA	NA	NA	NA	0.1494	NA	NA	NA	NA	NA	NA	NA	NA
GRIN1	55	Ser	Thr	ATD	NA	NA	NA	NA	NA	NA	0.1528	NA	NA	NA	NA	NA	NA	NA	NA
GRIN1	55	Ser	Phe	ATD	NA	NA	NA	NA	NA	NA	0.1435	NA	NA	NA	NA	NA	NA	NA	NA
GRIN1	55	Ser	Cys	ATD	NA	NA	NA	NA	NA	NA	0.2675	NA	NA	NA	NA	NA	NA	NA	NA
GRIN1	55	Ser	Tyr	ATD	NA	NA	NA	NA	NA	NA	0.1734	NA	NA	NA	NA	NA	NA	NA	NA
GRIN1	56	Trp	Arg	ATD	NA	NA	NA	NA	NA	NA	0.0516	NA	NA	NA	NA	NA	NA	NA	NA
GRIN1	56	Trp	Gly	ATD	NA	NA	NA	NA	NA	NA	0.0626	NA	NA	NA	NA	NA	NA	NA	NA
GRIN1	56	Trp	Leu	ATD	NA	NA	NA	NA	NA	NA	0.0723	NA	NA	NA	NA	NA	NA	NA	NA
GRIN1	56	Trp	Ser	ATD	NA	NA	NA	NA	NA	NA	0.048	NA	NA	NA	NA	NA	NA	NA	NA
GRIN1	56	Trp	Cys	ATD	NA	NA	NA	NA	NA	NA	0.0856	NA	NA	NA	NA	NA	NA	NA	NA
GRIN1	57	Lys	Gln	ATD	NA	NA	NA	NA	NA	NA	0.1349	NA	NA	NA	NA	NA	NA	NA	NA
GRIN1	57	Lys	Glu	ATD	NA	NA	NA	NA	NA	NA	0.1172	NA	NA	NA	NA	NA	NA	NA	NA
GRIN1	57	Lys	Met	ATD	NA	NA	NA	NA	NA	NA	0.2245	NA	NA	NA	NA	NA	NA	NA	NA
GRIN1	57	Lys	Thr	ATD	NA	NA	NA	NA	NA	NA	0.0923	NA	NA	NA	NA	NA	NA	NA	NA
GRIN1	57	Lys	Arg	ATD	NA	NA	NA	NA	NA	NA	0.0984	NA	NA	NA	NA	NA	NA	NA	NA
GRIN1	57	Lys	Asn	ATD	NA	NA	NA	NA	NA	NA	0.0754	NA	NA	NA	NA	NA	NA	NA	NA
GRIN1	58	Ile	Phe	ATD	NA	NA	NA	NA	NA	NA	0.148	NA	NA	NA	NA	NA	NA	NA	NA
GRIN1	58	Ile	Leu	ATD	NA	NA	NA	NA	NA	NA	0.1119	NA	NA	NA	NA	NA	NA	NA	NA
GRIN1	58	Ile	Val	ATD	NA	NA	NA	NA	NA	NA	0.0967	NA	NA	NA	NA	NA	NA	NA	NA
GRIN1	58	Ile	Thr	ATD	NA	NA	NA	NA	NA	NA	0.1403	NA	NA	NA	NA	NA	NA	NA	NA
GRIN1	58	Ile	Ser	ATD	NA	NA	NA	NA	NA	NA	0.2773	NA	NA	NA	NA	NA	NA	NA	NA
GRIN1	58	Ile	Asn	ATD	NA	NA	NA	NA	NA	NA	0.3552	NA	NA	NA	NA	NA	NA	NA	NA
GRIN1	58	Ile	Met	ATD	NA	NA	NA	NA	NA	NA	0.1689	NA	NA	NA	NA	NA	NA	NA	NA
GRIN1	59	Gln	Glu	ATD	79	76	141	65	35	-141	0.1005	-0.011	-0.052	0.131	37	NA	0.018	NA	0.841
GRIN1	59	Gln	Lys	ATD	79	76	141	65	35	-141	0.0936	-0.069	0.162	0.03	37	NA	0.022	NA	0.831
GRIN1	59	Gln	Leu	ATD	79	76	141	65	35	-141	0.1236	0.074	-0.553	-0.241	37	NA	0.03	NA	0.802
GRIN1	59	Gln	Pro	ATD	79	76	141	65	35	-141	0.2781	0.01	-0.268	0.186	37	NA	0.02	NA	0.783
GRIN1	59	Gln	Arg	ATD	79	76	141	65	35	-141	0.0967	-0.016	-0.087	-0.064	37	NA	0.018	NA	0.845
GRIN1	59	Gln	His	ATD	79	76	141	65	35	-141	0.148	0.012	-0.22	-0.006	37	NA	0.02	NA	0.839
GRIN1	60	Leu	Phe	ATD	75	73	138	64	34	-138	0.1314	-0.278	-0.626	-0.008	16	NA	0.052	NA	0.774
GRIN1	60	Leu	Val	ATD	75	73	138	64	34	-138	0.185	-0.01	0.122	0.144	16	NA	0.106	NA	0.857
GRIN1	60	Leu	Ile	ATD	75	73	138	64	34	-138	0.1942	0.091	0.215	0.039	16	NA	0.21	NA	0.826
GRIN1	60	Leu	Pro	ATD	75	73	138	64	34	-138	0.5784	-0.311	-1.591	1.003	16	NA	0.05	NA	0.539
GRIN1	60	Leu	Arg	ATD	75	73	138	64	34	-138	0.5971	-0.318	-1.524	0.5	16	NA	0.05	NA	0.534
GRIN1	60	Leu	His	ATD	75	73	138	64	34	-138	0.5855	-0.307	-1.718	0.599	16	NA	0.05	NA	0.534
GRIN1	61	Asn	Tyr	ATD	78	74	140	69	37	-139	0.165	0.139	-0.6	-0.672	45	NA	0.03	NA	0.799
GRIN1	61	Asn	His	ATD	78	74	140	69	37	-139	0.1953	0.121	-0.274	-0.195	45	NA	0.02	NA	0.815
GRIN1	61	Asn	Asp	ATD	78	74	140	69	37	-139	0.192	0.084	-0.206	0.112	45	NA	0.018	NA	0.821
GRIN1	61	Asn	Ile	ATD	78	74	140	69	37	-139	0.2211	0.165	-0.615	-0.751	45	NA	0.03	NA	0.797
GRIN1	61	Asn	Thr	ATD	78	74	140	69	37	-139	0.2423	0.141	-0.162	-0.156	45	NA	0.018	NA	0.836
GRIN1	61	Asn	Ser	ATD	78	74	140	69	37	-139	0.1551	0.137	-0.079	0.028	45	NA	0.018	NA	0.842
GRIN1	61	Asn	Lys	ATD	78	74	140	69	37	-139	0.1666	0.073	-0.12	-0.038	45	NA	0.018	NA	0.842
GRIN1	62	Ala	Ser	ATD	79	74	141	72	39	-137	0.103	-0.019	-0.026	0.31	14	NA	0.006	NA	0.828
GRIN1	62	Ala	Pro	ATD	79	74	141	72	39	-137	0.1396	-0.051	-0.403	0.314	14	NA	0.008	NA	0.83
GRIN1	62	Ala	Thr	ATD	79	74	141	72	39	-137	0.1475	-0.017	-0.275	0.08	14	NA	0.008	NA	0.827
GRIN1	62	Ala	Val	ATD	79	74	141	72	39	-137	0.1532	0.028	-0.692	-0.41	14	NA	0.018	NA	0.72
GRIN1	62	Ala	Gly	ATD	79	74	141	72	39	-137	0.1295	-0.07	0.786	0.412	14	NA	0.214	NA	0.828
GRIN1	62	Ala	Asp	ATD	79	74	141	72	39	-137	0.1759	-0.046	-0.428	0.345	14	NA	0.01	NA	0.83
GRIN1	63	Thr	Ser	ATD	78	72	139	74	38	-135	0.1245	0.004	-0.044	0.243	31	NA	0.006	NA	0.846
GRIN1	63	Thr	Pro	ATD	78	72	139	74	38	-135	0.4314	0.009	-0.627	0.297	31	NA	0.018	NA	0.762
GRIN1	63	Thr	Ala	ATD	78	72	139	74	38	-135	0.1644	0.038	-0.079	-0.138	31	NA	0.006	NA	0.86
GRIN1	63	Thr	Ile	ATD	78	72	139	74	38	-135	0.1192	0.13	-0.239	-0.757	31	NA	0.008	NA	0.835
GRIN1	63	Thr	Asn	ATD	78	72	139	74	38	-135	0.2567	-0.012	-0.237	0.181	31	NA	0.008	NA	0.803
GRIN1	64	Ser	Pro	ATD	79	71	139	76	41	-134	0.2399	-0.042	-0.188	0.047	22	NA	0.007	NA	0.834
GRIN1	64	Ser	Ala	ATD	79	71	139	76	41	-134	0.1658	0.031	-0.162	-0.249	22	NA	0.007	NA	0.855
GRIN1	64	Ser	Thr	ATD	79	71	139	76	41	-134	0.1119	-0.001	-0.051	-0.178	22	NA	0.007	NA	0.846
GRIN1	64	Ser	Phe	ATD	79	71	139	76	41	-134	0.254	0.038	-0.819	-0.68	22	NA	0.064	NA	0.683
GRIN1	64	Ser	Cys	ATD	79	71	139	76	41	-134	0.6418	0.015	-0.926	-0.445	22	NA	0.064	NA	0.644
GRIN1	64	Ser	Tyr	ATD	79	71	139	76	41	-134	0.237	0.005	-0.581	-0.678	22	NA	0.019	NA	0.811
GRIN1	65	Val	Phe	ATD	78	69	137	78	40	-131	0.1334	-0.181	-0.469	-0.135	26	NA	0.011	NA	0.823
GRIN1	65	Val	Leu	ATD	78	69	137	78	40	-131	0.1017	0.073	0.009	-0.099	26	NA	0.007	NA	0.846
GRIN1	65	Val	Ile	ATD	78	69	137	78	40	-131	0.0643	0.048	0.048	-0.084	26	NA	0.007	NA	0.852
GRIN1	65	Val	Ala	ATD	78	69	137	78	40	-131	0.1727	-0.217	-0.801	0.295	26	NA	0.087	NA	0.695
GRIN1	65	Val	Gly	ATD	78	69	137	78	40	-131	0.1966	-0.233	-1.731	0.672	26	NA	0.054	NA	0.532
GRIN1	65	Val	Asp	ATD	78	69	137	78	40	-131	0.1719	-0.238	-1.602	0.604	26	NA	0.054	NA	0.539
GRIN1	66	Thr	Ser	ATD	79	69	137	81	43	-130	0.1311	-0.003	0.163	0.137	56	NA	0.018	NA	0.837
GRIN1	66	Thr	Pro	ATD	79	69	137	81	43	-130	0.0962	0.004	-0.502	0.198	56	NA	0.095	NA	0.823
GRIN1	66	Thr	Ala	ATD	79	69	137	81	43	-130	0.1323	0.024	-0.131	-0.073	56	NA	0.014	NA	0.85
GRIN1	66	Thr	Met	ATD	79	69	137	81	43	-130	0.1824	0.013	-0.416	-0.234	56	NA	0.016	NA	0.828
GRIN1	66	Thr	Arg	ATD	79	69	137	81	43	-130	0.1303	-0.063	-0.003	-0.156	56	NA	0.014	NA	0.846
GRIN1	66	Thr	Lys	ATD	79	69	137	81	43	-130	0.1161	-0.1	0.244	0.011	56	NA	0.012	NA	0.813
GRIN1	67	His	Tyr	ATD	73	64	132	77	39	-125	0.1146	0.031	-0.593	-0.513	14	NA	0.019	NA	0.807
GRIN1	67	His	Asp	ATD	73	64	132	77	39	-125	0.0814	-0.417	1.301	0.378	14	NA	0.243	NA	0.838
GRIN1	67	His	Asn	ATD	73	64	132	77	39	-125	0.0806	-0.063	0.729	0.257	14	NA	0.181	NA	0.838
GRIN1	67	His	Leu	ATD	73	64	132	77	39	-125	0.058	0.065	-0.748	-0.369	14	NA	0.053	NA	0.701
GRIN1	67	His	Pro	ATD	73	64	132	77	39	-125	0.0932	0.032	-0.272	0.449	14	NA	0.009	NA	0.835
GRIN1	67	His	Arg	ATD	73	64	132	77	39	-125	0.0924	0.025	-0.152	-0.126	14	NA	0.007	NA	0.85
GRIN1	67	His	Gln	ATD	73	64	132	77	39	-125	0.0842	0.024	0.271	0.077	14	NA	0.011	NA	0.813
GRIN1	68	Lys	Gln	ATD	77	65	133	83	43	-125	0.0884	0.01	0.13	-0.033	13	NA	0.012	NA	0.841
GRIN1	68	Lys	Glu	ATD	77	65	133	83	43	-125	0.0935	0.01	0.108	0.157	13	NA	0.012	NA	0.866
GRIN1	68	Lys	Met	ATD	77	65	133	83	43	-125	0.1426	0.132	-0.799	-0.135	13	NA	0.061	NA	0.686
GRIN1	68	Lys	Thr	ATD	77	65	133	83	43	-125	0.0948	0.111	-0.235	0.062	13	NA	0.014	NA	0.834
GRIN1	68	Lys	Arg	ATD	77	65	133	83	43	-125	0.0939	0.052	-0.269	-0.152	13	NA	0.014	NA	0.834
GRIN1	68	Lys	Asn	ATD	77	65	133	83	43	-125	0.0649	0.087	-0.128	0.075	13	benign	0.033	NA	0.85
GRIN1	69	Pro	Ser	ATD	77	64	132	86	45	-124	0.0793	-0.014	0.792	-0.116	83	NA	0.244	NA	0.838
GRIN1	69	Pro	Ala	ATD	77	64	132	86	45	-124	0.121	0.073	0.634	-0.157	83	NA	0.178	NA	0.838
GRIN1	69	Pro	Thr	ATD	77	64	132	86	45	-124	0.1261	0.006	0.507	-0.154	83	NA	0.144	NA	0.838
GRIN1	69	Pro	Leu	ATD	77	64	132	86	45	-124	0.1688	0.052	-0.278	-0.198	83	NA	0.014	NA	0.83
GRIN1	69	Pro	Arg	ATD	77	64	132	86	45	-124	0.1588	-0.018	0.113	-0.331	83	NA	0.012	NA	0.872
GRIN1	69	Pro	His	ATD	77	64	132	86	45	-124	0.1512	0.008	0.156	-0.254	83	NA	0.016	NA	0.842
GRIN1	70	Asn	Tyr	ATD	78	64	132	84	43	-123	0.6377	0.158	-1.436	-0.442	35	NA	0.038	NA	0.469
GRIN1	70	Asn	His	ATD	78	64	132	84	43	-123	0.6286	0.155	-0.809	-0.142	35	NA	0.061	NA	0.629
GRIN1	70	Asn	Asp	ATD	78	64	132	84	43	-123	0.2715	-0.122	0.14	0.049	35	NA	0.045	NA	0.81
GRIN1	70	Asn	Ile	ATD	78	64	132	84	43	-123	0.6809	0.179	-1.56	-0.265	35	NA	0.038	NA	0.474
GRIN1	70	Asn	Thr	ATD	78	64	132	84	43	-123	0.4256	0.145	-0.428	-0.05	35	NA	0.016	NA	0.807
GRIN1	70	Asn	Ser	ATD	78	64	132	84	43	-123	0.2894	0.123	-0.068	0.041	35	benign	0.033	NA	0.803
GRIN1	70	Asn	Lys	ATD	78	64	132	84	43	-123	0.566	0.091	-0.503	-0.062	35	benign	0.084	NA	0.77
GRIN1	71	Ala	Ser	ATD	74	61	128	82	40	-121	0.1265	-0.092	0.164	0.19	49	NA	0.023	NA	0.831
GRIN1	71	Ala	Pro	ATD	74	61	128	82	40	-121	0.04	-0.211	0.541	0.337	49	NA	0.151	NA	0.832
GRIN1	71	Ala	Thr	ATD	74	61	128	82	40	-121	0.1131	-0.08	-0.133	0.057	49	benign	0.147	NA	0.845
GRIN1	71	Ala	Val	ATD	74	61	128	82	40	-121	0.1113	-0.012	-0.755	-0.142	49	NA	0.101	NA	0.681
GRIN1	71	Ala	Gly	ATD	74	61	128	82	40	-121	0.1689	-0.072	-0.529	0.374	49	NA	0.105	NA	0.812
GRIN1	71	Ala	Asp	ATD	74	61	128	82	40	-121	0.2105	-0.196	-0.111	0.189	49	NA	0.019	NA	0.848
GRIN1	72	Ile	Phe	ATD	77	62	129	84	41	-122	0.2994	-0.008	-0.115	-0.079	82	NA	0.017	NA	0.788
GRIN1	72	Ile	Leu	ATD	77	62	129	84	41	-122	0.176	0.007	0.025	-0.018	82	NA	0.017	NA	0.836
GRIN1	72	Ile	Val	ATD	77	62	129	84	41	-122	0.3444	0.022	0.218	0.054	82	NA	0.016	NA	0.755
GRIN1	72	Ile	Thr	ATD	77	62	129	84	41	-122	0.4329	-0.066	0.593	0.18	82	NA	0.15	NA	0.784
GRIN1	72	Ile	Ser	ATD	77	62	129	84	41	-122	0.4373	-0.068	0.709	0.267	82	NA	0.212	NA	0.784
GRIN1	72	Ile	Asn	ATD	77	62	129	84	41	-122	0.4219	-0.085	0.314	0.225	82	NA	0.016	NA	0.769
GRIN1	72	Ile	Met	ATD	77	62	129	84	41	-122	0.3881	-0.044	0.232	0.007	82	NA	0.016	NA	0.774
GRIN1	73	Gln	Glu	ATD	79	66	133	84	42	-126	0.076	-0.073	-0.002	0.202	26	NA	0.013	NA	0.846
GRIN1	73	Gln	Lys	ATD	79	66	133	84	42	-126	0.0807	-0.039	-0.098	0.101	26	NA	0.013	NA	0.855
GRIN1	73	Gln	Leu	ATD	79	66	133	84	42	-126	0.1283	0.158	-1.06	-0.266	26	NA	0.04	NA	0.681
GRIN1	73	Gln	Pro	ATD	79	66	133	84	42	-126	0.2581	0.1	-0.937	0.321	26	NA	0.04	NA	0.67
GRIN1	73	Gln	Arg	ATD	79	66	133	84	42	-126	0.052	0.015	-0.351	-0.032	26	NA	0.016	NA	0.827
GRIN1	73	Gln	His	ATD	79	66	133	84	42	-126	0.1122	0.095	-0.659	-0.003	26	NA	0.062	NA	0.748
GRIN1	74	Met	Leu	ATD	77	65	132	81	39	-125	0.0806	0.038	-0.3	-0.198	2	NA	0.017	NA	0.83
GRIN1	74	Met	Val	ATD	77	65	132	81	39	-125	0.0933	0.064	0.057	-0.05	2	NA	0.015	NA	0.852
GRIN1	74	Met	Thr	ATD	77	65	132	81	39	-125	0.0576	-0.036	0.477	0.436	2	NA	0.147	NA	0.838
GRIN1	74	Met	Arg	ATD	77	65	132	81	39	-125	0.3543	-0.043	-0.144	0.216	2	NA	0.015	NA	0.801
GRIN1	74	Met	Lys	ATD	77	65	132	81	39	-125	0.2324	-0.046	0.109	0.451	2	NA	0.015	NA	0.86
GRIN1	74	Met	Ile	ATD	77	65	132	81	39	-125	0.08	0.029	-0.316	-0.156	2	NA	0.017	NA	0.82
GRIN1	75	Ala	Ser	ATD	76	63	130	80	37	-125	0.2757	-0.206	-0.413	0.312	15	NA	0.144	NA	0.796
GRIN1	75	Ala	Pro	ATD	76	63	130	80	37	-125	0.7131	-0.195	-1.175	0.461	15	NA	0.126	NA	0.594
GRIN1	75	Ala	Thr	ATD	76	63	130	80	37	-125	0.2061	-0.197	-0.475	0.092	15	pathogenic	0.313	NA	0.831
GRIN1	75	Ala	Val	ATD	76	63	130	80	37	-125	0.3009	0.062	-0.363	-0.299	15	NA	0.144	NA	0.786
GRIN1	75	Ala	Gly	ATD	76	63	130	80	37	-125	0.5527	-0.19	-1.05	0.542	15	benign	0.132	NA	0.673
GRIN1	75	Ala	Asp	ATD	76	63	130	80	37	-125	0.662	-0.185	-1.474	0.326	15	NA	0.126	NA	0.478
GRIN1	76	Leu	Val	ATD	79	67	133	82	39	-127	0.3414	0.011	0.231	0.119	70	NA	0.013	NA	0.76
GRIN1	76	Leu	Met	ATD	79	67	133	82	39	-127	0.2755	-0.101	0.274	0.174	70	NA	0.013	NA	0.771
GRIN1	76	Leu	Pro	ATD	79	67	133	82	39	-127	0.5002	-0.11	-0.153	0.753	70	NA	0.015	NA	0.767
GRIN1	76	Leu	Arg	ATD	79	67	133	82	39	-127	0.1823	-0.232	0.448	0.329	70	NA	0.147	NA	0.832
GRIN1	76	Leu	Gln	ATD	79	67	133	82	39	-127	0.1626	-0.194	0.625	0.361	70	NA	0.147	NA	0.842
GRIN1	77	Ser	Pro	ATD	80	69	136	81	40	-129	0.3775	0.016	-0.852	0.08	33	NA	0.122	NA	0.699
GRIN1	77	Ser	Ala	ATD	80	69	136	81	40	-129	0.1212	0.171	0.136	-0.345	33	NA	0.048	NA	0.842
GRIN1	77	Ser	Thr	ATD	80	69	136	81	40	-129	0.128	0.003	-0.181	-0.231	33	NA	0.015	NA	0.84
GRIN1	77	Ser	Leu	ATD	80	69	136	81	40	-129	0.1792	0.082	-0.816	-0.846	33	NA	0.122	NA	0.69
GRIN1	77	Ser	Trp	ATD	80	69	136	81	40	-129	0.3877	0.017	-1.344	-0.739	33	NA	0.1	NA	0.585
GRIN1	78	Val	Leu	ATD	76	66	133	76	35	-128	0.2116	-0.12	-0.423	-0.153	1	NA	0.021	NA	0.841
GRIN1	78	Val	Met	ATD	76	66	133	76	35	-128	0.2469	-0.206	-0.265	0.298	1	NA	0.021	NA	0.828
GRIN1	78	Val	Ala	ATD	76	66	133	76	35	-128	0.25	-0.009	0.226	0.553	1	NA	0.023	NA	0.826
GRIN1	78	Val	Gly	ATD	76	66	133	76	35	-128	0.4336	-0.23	-1.051	1.231	1	NA	0.066	NA	0.701
GRIN1	78	Val	Glu	ATD	76	66	133	76	35	-128	0.6708	-0.244	-1.019	0.927	1	NA	0.066	NA	0.641
GRIN1	79	Cys	Arg	ATD	78	68	134	77	34	-129	0.7103	-0.231	-0.149	0.323	21	NA	0.019	NA	0.764
GRIN1	79	Cys	Gly	ATD	78	68	134	77	34	-129	0.8542	-0.102	-0.6	0.859	21	NA	0.031	NA	0.652
GRIN1	79	Cys	Ser	ATD	78	68	134	77	34	-129	0.7089	-0.106	0.157	0.691	21	NA	0.023	NA	0.757
GRIN1	79	Cys	Phe	ATD	78	68	134	77	34	-129	0.757	-0.064	-0.545	-0.32	21	NA	0.064	NA	0.756
GRIN1	79	Cys	Tyr	ATD	78	68	134	77	34	-129	0.7506	-0.109	-0.469	-0.281	21	NA	0.022	NA	0.766
GRIN1	79	Cys	Trp	ATD	78	68	134	77	34	-129	0.8433	-0.1	-0.864	-0.166	21	NA	0.076	NA	0.588
GRIN1	80	Glu	Gln	ATD	81	70	137	80	38	-132	0.1757	0.007	0.123	-0.21	36	NA	0.081	NA	0.857
GRIN1	80	Glu	Lys	ATD	81	70	137	80	38	-132	0.1601	-0.133	0.206	-0.089	36	benign	0.064	NA	0.828
GRIN1	80	Glu	Val	ATD	81	70	137	80	38	-132	0.3287	0.16	-1.381	-0.625	36	NA	0.07	NA	0.497
GRIN1	80	Glu	Ala	ATD	81	70	137	80	38	-132	0.3049	0.161	-0.736	-0.275	36	NA	0.124	NA	0.654
GRIN1	80	Glu	Gly	ATD	81	70	137	80	38	-132	0.2475	0.141	-1.11	0.192	36	NA	0.07	NA	0.616
GRIN1	80	Glu	Asp	ATD	81	70	137	80	38	-132	0.1223	0.049	-0.382	0.117	36	NA	0.084	NA	0.838
GRIN1	81	Asp	Tyr	ATD	82	72	139	78	39	-134	0.1635	0.037	0.254	-0.702	25	NA	0.01	NA	0.818
GRIN1	81	Asp	His	ATD	82	72	139	78	39	-134	0.1168	0.039	0.156	-0.257	25	NA	0.01	NA	0.837
GRIN1	81	Asp	Asn	ATD	82	72	139	78	39	-134	0.0868	0.031	0.063	-0.079	25	NA	0.006	NA	0.867
GRIN1	81	Asp	Val	ATD	82	72	139	78	39	-134	0.1742	0.078	0.525	-0.489	25	NA	0.114	NA	0.833
GRIN1	81	Asp	Ala	ATD	82	72	139	78	39	-134	0.1256	0.081	0.443	-0.246	25	NA	0.114	NA	0.838
GRIN1	81	Asp	Gly	ATD	82	72	139	78	39	-134	0.1364	0.048	-0.287	0.157	25	NA	0.008	NA	0.835
GRIN1	81	Asp	Glu	ATD	82	72	139	78	39	-134	0.0974	-0.021	0.347	-0.096	25	benign	0.028	NA	0.833
GRIN1	82	Leu	Phe	ATD	78	69	136	75	35	-132	0.2561	-0.385	-0.729	-0.02	0	NA	0.031	NA	0.679
GRIN1	82	Leu	Val	ATD	78	69	136	75	35	-132	0.2106	-0.22	-0.18	0.191	0	NA	0.019	NA	0.839
GRIN1	82	Leu	Ile	ATD	78	69	136	75	35	-132	0.2478	-0.143	-0.085	0.057	0	NA	0.019	NA	0.849
GRIN1	82	Leu	Pro	ATD	78	69	136	75	35	-132	0.7766	-0.422	-1.874	1.405	0	NA	0.033	NA	0.484
GRIN1	82	Leu	Arg	ATD	78	69	136	75	35	-132	0.7686	-0.431	-1.696	0.759	0	NA	0.033	NA	0.469
GRIN1	82	Leu	His	ATD	78	69	136	75	35	-132	0.7345	-0.425	-1.876	0.826	0	NA	0.033	NA	0.524
GRIN1	83	Ile	Phe	ATD	76	67	133	73	32	-131	0.4027	-0.17	-0.394	-0.069	1	NA	0.054	NA	0.795
GRIN1	83	Ile	Leu	ATD	76	67	133	73	32	-131	0.1353	-0.057	-0.069	-0.033	1	NA	0.052	NA	0.847
GRIN1	83	Ile	Val	ATD	76	67	133	73	32	-131	0.1601	-0.055	0.114	0.123	1	NA	0.052	NA	0.859
GRIN1	83	Ile	Thr	ATD	76	67	133	73	32	-131	0.3141	-0.213	0.065	0.968	1	NA	0.052	NA	0.796
GRIN1	83	Ile	Ser	ATD	76	67	133	73	32	-131	0.2345	-0.215	-0.067	1.347	1	NA	0.052	NA	0.846
GRIN1	83	Ile	Asn	ATD	76	67	133	73	32	-131	0.3486	-0.254	-0.344	1.216	1	NA	0.054	NA	0.77
GRIN1	83	Ile	Met	ATD	76	67	133	73	32	-131	0.2822	-0.181	0.074	0.468	1	NA	0.052	NA	0.812
GRIN1	84	Ser	Pro	ATD	81	72	138	77	36	-135	NA	0.018	-0.877	0.076	51	NA	0.075	NA	NA
GRIN1	84	Ser	Ala	ATD	81	72	138	77	36	-135	NA	0.077	-0.365	-0.218	51	NA	0.02	NA	NA
GRIN1	84	Ser	Thr	ATD	81	72	138	77	36	-135	NA	0.014	-0.337	-0.167	51	NA	0.02	NA	NA
GRIN1	84	Ser	Phe	ATD	81	72	138	77	36	-135	NA	0.03	-1.492	-0.62	51	benign	0.018	NA	NA
GRIN1	84	Ser	Cys	ATD	81	72	138	77	36	-135	NA	0.027	-1.341	-0.468	51	NA	0.065	NA	NA
GRIN1	84	Ser	Tyr	ATD	81	72	138	77	36	-135	NA	0.022	-1.177	-0.649	51	NA	0.065	NA	NA
GRIN1	85	Ser	Cys	ATD	81	73	139	73	36	-136	0.4796	0.016	-1.389	-0.468	30	NA	0.032	NA	0.527
GRIN1	85	Ser	Arg	ATD	81	73	139	73	36	-136	0.0754	-0.079	-0.221	-0.297	30	NA	0.02	NA	0.832
GRIN1	85	Ser	Gly	ATD	81	73	139	73	36	-136	0.1473	0.013	-0.784	0.099	30	NA	0.042	NA	0.69
GRIN1	85	Ser	Ile	ATD	81	73	139	73	36	-136	0.2418	0.025	-1.351	-0.669	30	NA	0.032	NA	0.596
GRIN1	85	Ser	Thr	ATD	81	73	139	73	36	-136	0.146	0.006	-0.351	-0.207	30	NA	0.02	NA	0.82
GRIN1	85	Ser	Asn	ATD	81	73	139	73	36	-136	0.0841	-0.064	0.057	-0.101	30	NA	0.018	NA	0.839
GRIN1	86	Gln	Glu	NA	78	72	137	70	33	-134	0.2036	-0.003	-0.063	0.139	12	NA	0.018	NA	0.841
GRIN1	86	Gln	Lys	NA	78	72	137	70	33	-134	0.1521	-0.221	0.287	0.085	12	NA	0.122	NA	0.805
GRIN1	86	Gln	Leu	NA	78	72	137	70	33	-134	0.517	0.064	-1.449	-0.407	12	NA	0.029	NA	0.497
GRIN1	86	Gln	Pro	NA	78	72	137	70	33	-134	0.2168	0.034	-0.69	0.292	12	NA	0.03	NA	0.727
GRIN1	86	Gln	Arg	NA	78	72	137	70	33	-134	0.124	-0.039	-0.106	-0.066	12	NA	0.018	NA	0.842
GRIN1	86	Gln	His	NA	78	72	137	70	33	-134	0.185	0.014	-0.346	-0.026	12	NA	0.02	NA	0.815
GRIN1	87	Val	Phe	NA	75	69	134	69	30	-132	0.5087	-0.778	-1.652	-0.142	0	NA	0.066	NA	0.489
GRIN1	87	Val	Leu	NA	75	69	134	69	30	-132	0.4312	-0.74	-1.064	-0.155	0	NA	0.066	NA	0.68
GRIN1	87	Val	Ile	NA	75	69	134	69	30	-132	0.236	-0.556	-0.352	-0.131	0	NA	0.058	NA	0.818
GRIN1	87	Val	Ala	NA	75	69	134	69	30	-132	0.3863	-0.719	-1.193	0.557	0	NA	0.066	NA	0.604
GRIN1	87	Val	Gly	NA	75	69	134	69	30	-132	0.7158	-0.79	-2.694	1.149	0	NA	0.066	NA	0.531
GRIN1	87	Val	Asp	NA	75	69	134	69	30	-132	0.7802	-0.793	-2.749	1.052	0	NA	0.066	NA	0.487
GRIN1	88	Tyr	His	ATD	71	66	131	64	28	-132	0.1424	-0.013	-0.081	0.943	13	NA	0.145	NA	0.851
GRIN1	88	Tyr	Asp	ATD	71	66	131	64	28	-132	0.2258	-0.138	0.135	1.637	13	NA	0.178	NA	0.841
GRIN1	88	Tyr	Asn	ATD	71	66	131	64	28	-132	0.3791	-0.019	0.1	1.361	13	NA	0.145	NA	0.814
GRIN1	88	Tyr	Phe	ATD	71	66	131	64	28	-132	0.1172	0.051	0.07	-0.186	13	NA	0.145	NA	0.857
GRIN1	88	Tyr	Ser	ATD	71	66	131	64	28	-132	0.1987	-0.012	0.449	1.387	13	NA	0.449	NA	0.844
GRIN1	88	Tyr	Cys	ATD	71	66	131	64	28	-132	0.3838	0.014	-0.167	0.367	13	NA	0.145	NA	0.801
GRIN1	89	Ala	Ser	ATD	70	65	131	66	29	-128	0.3589	-0.283	-0.793	0.629	0	NA	0.08	NA	0.715
GRIN1	89	Ala	Pro	ATD	70	65	131	66	29	-128	0.7309	-0.281	-1.615	0.61	0	NA	0.066	NA	0.527
GRIN1	89	Ala	Thr	ATD	70	65	131	66	29	-128	0.2362	-0.282	-0.979	0.256	0	NA	0.066	NA	0.723
GRIN1	89	Ala	Val	ATD	70	65	131	66	29	-128	0.1796	-0.061	-0.675	-0.947	0	NA	0.068	NA	0.757
GRIN1	89	Ala	Gly	ATD	70	65	131	66	29	-128	0.3587	-0.299	-1.023	0.794	0	NA	0.066	NA	0.705
GRIN1	89	Ala	Asp	ATD	70	65	131	66	29	-128	0.5912	-0.279	-1.978	0.94	0	NA	0.066	NA	0.521
GRIN1	90	Ile	Phe	ATD	70	63	130	69	31	-127	0.303	-0.464	-1.071	0.047	1	NA	0.065	NA	0.662
GRIN1	90	Ile	Leu	ATD	70	63	130	69	31	-127	0.1268	-0.322	-0.522	-0.074	1	NA	0.07	NA	0.81
GRIN1	90	Ile	Val	ATD	70	63	130	69	31	-127	0.0734	-0.094	-0.096	0.126	1	NA	0.058	NA	0.837
GRIN1	90	Ile	Thr	ATD	70	63	130	69	31	-127	0.5199	-0.532	-1.518	1.497	1	NA	0.065	NA	0.494
GRIN1	90	Ile	Ser	ATD	70	63	130	69	31	-127	0.4058	-0.533	-2.215	1.896	1	NA	0.065	NA	0.526
GRIN1	90	Ile	Asn	ATD	70	63	130	69	31	-127	0.7115	-0.534	-2.655	1.916	1	NA	0.065	NA	0.531
GRIN1	90	Ile	Met	ATD	70	63	130	69	31	-127	0.264	-0.501	-0.605	0.694	1	NA	0.07	NA	0.782
GRIN1	91	Leu	Val	ATD	69	64	131	68	33	-127	0.0781	0.121	0.313	0.201	1	NA	0.156	NA	0.805
GRIN1	91	Leu	Ile	ATD	69	64	131	68	33	-127	0.069	0.321	0.453	0.087	1	NA	0.325	NA	0.828
GRIN1	91	Leu	Pro	ATD	69	64	131	68	33	-127	0.4758	-0.228	-2.006	1.735	1	NA	0.03	NA	0.521
GRIN1	91	Leu	Arg	ATD	69	64	131	68	33	-127	0.6691	-0.228	-1.88	1.218	1	NA	0.03	NA	0.514
GRIN1	91	Leu	Gln	ATD	69	64	131	68	33	-127	0.5843	-0.231	-1.783	1.342	1	NA	0.03	NA	0.504
GRIN1	92	Val	Phe	ATD	68	60	128	71	33	-123	0.2815	-0.018	-0.109	-0.134	1	NA	0.024	NA	0.801
GRIN1	92	Val	Leu	ATD	68	60	128	71	33	-123	0.249	-0.007	-0.07	-0.175	1	NA	0.024	NA	0.841
GRIN1	92	Val	Ile	ATD	68	60	128	71	33	-123	0.1839	-0.011	-0.33	-0.169	1	NA	0.027	NA	0.815
GRIN1	92	Val	Ala	ATD	68	60	128	71	33	-123	0.1908	0.003	1.424	0.706	1	NA	0.422	NA	0.826
GRIN1	92	Val	Gly	ATD	68	60	128	71	33	-123	0.2579	-0.139	3.378	1.466	1	NA	0.422	NA	0.801
GRIN1	92	Val	Asp	ATD	68	60	128	71	33	-123	0.3186	-0.033	0.616	1.503	1	NA	0.297	NA	0.77
GRIN1	93	Ser	Cys	ATD	69	62	130	73	37	-123	0.5482	0.009	-0.214	-0.632	0	NA	0.027	NA	0.758
GRIN1	93	Ser	Arg	ATD	69	62	130	73	37	-123	0.5907	0.006	-0.135	-0.402	0	NA	0.024	NA	0.77
GRIN1	93	Ser	Gly	ATD	69	62	130	73	37	-123	0.3028	0.004	-0.126	0.212	0	NA	0.024	NA	0.791
GRIN1	93	Ser	Ile	ATD	69	62	130	73	37	-123	0.3457	0.011	-0.233	-0.72	0	NA	0.027	NA	0.772
GRIN1	93	Ser	Thr	ATD	69	62	130	73	37	-123	0.4004	0.005	-0.08	-0.155	0	NA	0.024	NA	0.804
GRIN1	93	Ser	Asn	ATD	69	62	130	73	37	-123	0.539	0.003	-0.089	-0.011	0	NA	0.024	NA	0.775
GRIN1	94	His	Tyr	ATD	68	59	127	74	38	-121	0.3113	0.002	-0.014	-0.431	24	NA	0.013	NA	0.759
GRIN1	94	His	Asp	ATD	68	59	127	74	38	-121	0.2227	0.003	-0.06	0.314	24	NA	0.013	NA	0.809
GRIN1	94	His	Asn	ATD	68	59	127	74	38	-121	0.2647	-0.004	0.002	0.242	24	NA	0.013	NA	0.784
GRIN1	94	His	Leu	ATD	68	59	127	74	38	-121	0.3055	0.021	-0.101	-0.173	24	NA	0.013	NA	0.774
GRIN1	94	His	Pro	ATD	68	59	127	74	38	-121	0.2817	0.005	-0.091	0.453	24	NA	0.013	NA	0.779
GRIN1	94	His	Arg	ATD	68	59	127	74	38	-121	0.4177	-0.004	-0.045	-0.096	24	NA	0.013	NA	0.773
GRIN1	94	His	Gln	ATD	68	59	127	74	38	-121	0.2973	-0.001	0.014	0.111	24	NA	0.013	NA	0.764
GRIN1	95	Pro	Ser	ATD	71	61	130	78	41	-121	0.1359	0.002	0.091	-0.084	10	NA	0.011	NA	0.867
GRIN1	95	Pro	Ala	ATD	71	61	130	78	41	-121	0.2414	0.013	0.008	-0.145	10	NA	0.011	NA	0.834
GRIN1	95	Pro	Thr	ATD	71	61	130	78	41	-121	0.2175	0.003	0.067	-0.121	10	NA	0.011	NA	0.855
GRIN1	95	Pro	Leu	ATD	71	61	130	78	41	-121	0.3015	0.013	-0.13	-0.237	10	NA	0.011	NA	0.794
GRIN1	95	Pro	Arg	ATD	71	61	130	78	41	-121	0.2759	0.005	-0.047	-0.277	10	NA	0.011	NA	0.794
GRIN1	95	Pro	Gln	ATD	71	61	130	78	41	-121	0.3264	0.006	0.009	-0.175	10	NA	0.011	NA	0.779
GRIN1	96	Pro	Ser	ATD	72	62	130	80	45	-122	0.1013	0.012	-0.019	-0.025	83	benign	0.081	NA	0.836
GRIN1	96	Pro	Ala	ATD	72	62	130	80	45	-122	0.1331	0.025	-0.056	-0.047	83	NA	0.084	NA	0.841
GRIN1	96	Pro	Thr	ATD	72	62	130	80	45	-122	0.1151	0.018	-0.067	-0.033	83	NA	0.084	NA	0.85
GRIN1	96	Pro	Leu	ATD	72	62	130	80	45	-122	0.1166	0.031	-0.166	-0.097	83	NA	0.084	NA	0.845
GRIN1	96	Pro	Arg	ATD	72	62	130	80	45	-122	0.1411	0.015	-0.125	-0.131	83	NA	0.084	NA	0.85
GRIN1	96	Pro	His	ATD	72	62	130	80	45	-122	0.1717	0.016	-0.117	-0.092	83	NA	0.084	NA	0.84
GRIN1	97	Thr	Ser	ATD	71	60	129	81	44	-119	0.0736	-0.002	0.036	0.036	46	NA	0.017	NA	0.847
GRIN1	97	Thr	Pro	ATD	71	60	129	81	44	-119	0.1097	0.002	-0.115	0.081	46	NA	0.017	NA	0.845
GRIN1	97	Thr	Ala	ATD	71	60	129	81	44	-119	0.1245	0.009	-0.032	-0.022	46	NA	0.017	NA	0.836
GRIN1	97	Thr	Ile	ATD	71	60	129	81	44	-119	0.1362	0.006	-0.203	-0.123	46	NA	0.017	NA	0.835
GRIN1	97	Thr	Asn	ATD	71	60	129	81	44	-119	0.1167	0.002	-0.043	0.028	46	NA	0.017	NA	0.841
GRIN1	98	Pro	Ser	ATD	69	57	126	81	45	-115	NA	0.146	-0.616	-0.027	94	NA	0.066	NA	NA
GRIN1	98	Pro	Ala	ATD	69	57	126	81	45	-115	NA	0.22	-0.714	-0.083	94	NA	0.066	NA	NA
GRIN1	98	Pro	Thr	ATD	69	57	126	81	45	-115	NA	0.151	-0.847	-0.063	94	NA	0.094	NA	NA
GRIN1	98	Pro	Leu	ATD	69	57	126	81	45	-115	NA	0.196	-1.654	-0.162	94	benign	0.094	NA	NA
GRIN1	98	Pro	Arg	ATD	69	57	126	81	45	-115	NA	0.161	-1.382	-0.091	94	benign	0.061	NA	NA
GRIN1	98	Pro	His	ATD	69	57	126	81	45	-115	NA	0.122	-1.246	-0.085	94	NA	0.072	NA	NA
GRIN1	99	Asn	Tyr	ATD	68	56	125	79	41	-115	NA	0.002	0.263	-0.252	21	NA	0.015	NA	NA
GRIN1	99	Asn	His	ATD	68	56	125	79	41	-115	NA	0.019	-0.02	-0.102	21	NA	0.05	NA	NA
GRIN1	99	Asn	Asp	ATD	68	56	125	79	41	-115	NA	0	-0.248	0.014	21	NA	0.052	NA	NA
GRIN1	99	Asn	Ile	ATD	68	56	125	79	41	-115	NA	0.095	0.217	-0.146	21	NA	0.015	NA	NA
GRIN1	99	Asn	Thr	ATD	68	56	125	79	41	-115	NA	0.012	0.498	-0.041	21	NA	0.124	NA	NA
GRIN1	99	Asn	Ser	ATD	68	56	125	79	41	-115	NA	0.009	0.431	0.002	21	benign	0.098	NA	NA
GRIN1	99	Asn	Lys	ATD	68	56	125	79	41	-115	NA	0.024	-0.021	-0.011	21	NA	0.05	NA	NA
GRIN1	100	Asp	Tyr	ATD	65	53	121	78	39	-113	NA	0.03	-0.09	-0.337	42	NA	0.046	NA	NA
GRIN1	100	Asp	His	ATD	65	53	121	78	39	-113	NA	0.023	0.047	-0.145	42	NA	0.046	NA	NA
GRIN1	100	Asp	Asn	ATD	65	53	121	78	39	-113	NA	-0.032	0.322	-0.013	42	NA	0.079	NA	NA
GRIN1	100	Asp	Val	ATD	65	53	121	78	39	-113	NA	0.067	0.12	-0.131	42	NA	0.046	NA	NA
GRIN1	100	Asp	Ala	ATD	65	53	121	78	39	-113	NA	0.08	0.564	-0.095	42	NA	0.155	NA	NA
GRIN1	100	Asp	Gly	ATD	65	53	121	78	39	-113	NA	0.03	0.151	0.081	42	NA	0.046	NA	NA
GRIN1	100	Asp	Glu	ATD	65	53	121	78	39	-113	NA	0.018	0.051	0.019	42	NA	0.046	NA	NA
GRIN1	101	His	Tyr	ATD	63	50	118	75	35	-112	NA	0.01	-0.482	-0.529	40	NA	0.092	NA	NA
GRIN1	101	His	Asp	ATD	63	50	118	75	35	-112	NA	-0.015	0.285	0.386	40	NA	0.054	NA	NA
GRIN1	101	His	Asn	ATD	63	50	118	75	35	-112	NA	-0.022	0.595	0.254	40	NA	0.186	NA	NA
GRIN1	101	His	Leu	ATD	63	50	118	75	35	-112	NA	0.017	-0.693	-0.47	40	NA	0.036	NA	NA
GRIN1	101	His	Pro	ATD	63	50	118	75	35	-112	NA	0	0.026	0.425	40	NA	0.02	NA	NA
GRIN1	101	His	Arg	ATD	63	50	118	75	35	-112	NA	-0.004	0.022	-0.045	40	NA	0.02	NA	NA
GRIN1	101	His	Gln	ATD	63	50	118	75	35	-112	NA	0.003	0.309	0.045	40	NA	0.087	NA	NA
GRIN1	102	Phe	Leu	ATD	68	57	125	78	38	-119	NA	0.02	0.109	0.118	31	NA	0.013	NA	NA
GRIN1	102	Phe	Val	ATD	68	57	125	78	38	-119	NA	0.028	0.36	0.227	31	NA	0.056	NA	NA
GRIN1	102	Phe	Ile	ATD	68	57	125	78	38	-119	NA	0.004	0.03	0.109	31	NA	0.013	NA	NA
GRIN1	102	Phe	Ser	ATD	68	57	125	78	38	-119	NA	-0.06	1.469	0.522	31	NA	0.252	NA	NA
GRIN1	102	Phe	Cys	ATD	68	57	125	78	38	-119	NA	-0.014	0.217	0.025	31	benign	0.013	NA	NA
GRIN1	102	Phe	Tyr	ATD	68	57	125	78	38	-119	NA	-0.022	0.18	-0.089	31	NA	0.017	NA	NA
GRIN1	103	Thr	Ser	ATD	70	59	127	76	36	-120	0.0647	0.006	-0.114	0.113	1	NA	0.024	NA	0.82
GRIN1	103	Thr	Pro	ATD	70	59	127	76	36	-120	0.1093	0.012	-0.859	0.306	1	NA	0.078	NA	0.68
GRIN1	103	Thr	Ala	ATD	70	59	127	76	36	-120	0.0826	0.114	-0.058	-0.081	1	NA	0.024	NA	0.816
GRIN1	103	Thr	Ile	ATD	70	59	127	76	36	-120	0.1221	0.107	-0.503	-0.383	1	NA	0.07	NA	0.793
GRIN1	103	Thr	Asn	ATD	70	59	127	76	36	-120	0.1358	-0.018	-0.644	0.121	1	NA	0.037	NA	0.748
GRIN1	104	Pro	Ser	ATD	66	57	124	73	33	-118	0.168	-0.042	1.165	-0.157	1	NA	0.362	NA	0.821
GRIN1	104	Pro	Ala	ATD	66	57	124	73	33	-118	0.1659	0.171	1.22	-0.52	1	NA	0.362	NA	0.826
GRIN1	104	Pro	Thr	ATD	66	57	124	73	33	-118	0.2218	-0.049	1.189	-0.381	1	NA	0.362	NA	0.824
GRIN1	104	Pro	Leu	ATD	66	57	124	73	33	-118	0.2313	0.049	0.065	-1.119	1	NA	0.024	NA	0.85
GRIN1	104	Pro	Arg	ATD	66	57	124	73	33	-118	0.4569	-0.01	-0.039	-0.543	1	NA	0.024	NA	0.778
GRIN1	104	Pro	His	ATD	66	57	124	73	33	-118	0.3954	-0.003	-0.107	-0.489	1	NA	0.024	NA	0.803
GRIN1	105	Thr	Ser	ATD	67	55	122	75	32	-117	0.0862	-0.002	-0.218	0.228	22	NA	0.06	NA	0.843
GRIN1	105	Thr	Pro	ATD	67	55	122	75	32	-117	0.1475	0.002	-0.736	0.326	22	NA	0.07	NA	0.694
GRIN1	105	Thr	Ala	ATD	67	55	122	75	32	-117	0.0649	0.062	0.017	-0.125	22	NA	0.058	NA	0.839
GRIN1	105	Thr	Ile	ATD	67	55	122	75	32	-117	0.0694	0.194	0.233	-0.612	22	NA	0.129	NA	0.816
GRIN1	105	Thr	Asn	ATD	67	55	122	75	32	-117	0.1291	-0.032	-0.549	0.218	22	NA	0.07	NA	0.802
GRIN1	106	Pro	Ser	ATD	71	59	126	76	33	-120	0.0402	0.05	0.357	-0.184	13	NA	0.192	NA	0.803
GRIN1	106	Pro	Ala	ATD	71	59	126	76	33	-120	0.0464	0.333	0.864	-0.583	13	NA	0.554	NA	0.808
GRIN1	106	Pro	Thr	ATD	71	59	126	76	33	-120	0.0762	0.058	0.049	-0.427	13	NA	0.056	NA	0.822
GRIN1	106	Pro	Leu	ATD	71	59	126	76	33	-120	0.0739	0.107	-0.564	-1.155	13	NA	0.068	NA	0.777
GRIN1	106	Pro	Arg	ATD	71	59	126	76	33	-120	0.1262	0.042	-0.563	-0.563	13	NA	0.068	NA	0.777
GRIN1	106	Pro	His	ATD	71	59	126	76	33	-120	0.0925	0.05	-0.572	-0.534	13	NA	0.068	NA	0.777
GRIN1	107	Val	Phe	ATD	71	60	127	73	31	-123	0.3306	-0.347	-1.123	-0.185	0	NA	0.099	NA	0.565
GRIN1	107	Val	Leu	ATD	71	60	127	73	31	-123	0.245	-0.213	-0.52	-0.204	0	NA	0.102	NA	0.818
GRIN1	107	Val	Ile	ATD	71	60	127	73	31	-123	0.1625	-0.136	-0.248	-0.135	0	NA	0.091	NA	0.827
GRIN1	107	Val	Ala	ATD	71	60	127	73	31	-123	0.2294	-0.219	-0.355	0.626	0	NA	0.091	NA	0.818
GRIN1	107	Val	Gly	ATD	71	60	127	73	31	-123	0.5972	-0.364	-1.727	1.444	0	NA	0.099	NA	0.487
GRIN1	107	Val	Asp	ATD	71	60	127	73	31	-123	0.7747	-0.365	-1.91	1.33	0	NA	0.099	NA	0.489
GRIN1	108	Ser	Pro	ATD	66	56	123	71	28	-119	0.731	0.043	-1.084	0.063	2	NA	0.073	NA	0.607
GRIN1	108	Ser	Ala	ATD	66	56	123	71	28	-119	0.3185	0.257	0.293	-0.487	2	NA	0.134	NA	0.746
GRIN1	108	Ser	Thr	ATD	66	56	123	71	28	-119	0.4249	0.036	-0.367	-0.337	2	NA	0.066	NA	0.783
GRIN1	108	Ser	Phe	ATD	66	56	123	71	28	-119	0.597	0.063	-1.241	-1.252	2	NA	0.073	NA	0.574
GRIN1	108	Ser	Cys	ATD	66	56	123	71	28	-119	0.5694	0.048	-1.032	-0.843	2	NA	0.073	NA	0.674
GRIN1	108	Ser	Tyr	ATD	66	56	123	71	28	-119	0.6771	0.035	-1.19	-1.215	2	NA	0.073	NA	0.563
GRIN1	109	Tyr	His	ATD	65	52	119	73	29	-117	0.4853	-0.015	0.524	0.61	53	NA	0.26	NA	0.781
GRIN1	109	Tyr	Asp	ATD	65	52	119	73	29	-117	0.294	-0.097	0.808	0.995	53	NA	0.448	NA	0.779
GRIN1	109	Tyr	Asn	ATD	65	52	119	73	29	-117	0.3124	-0.045	0.709	0.887	53	NA	0.322	NA	0.779
GRIN1	109	Tyr	Phe	ATD	65	52	119	73	29	-117	0.1833	0.019	-0.338	-0.006	53	NA	0.096	NA	0.823
GRIN1	109	Tyr	Ser	ATD	65	52	119	73	29	-117	0.2307	-0.017	1.02	0.937	53	NA	0.415	NA	0.824
GRIN1	109	Tyr	Cys	ATD	65	52	119	73	29	-117	0.7664	0.008	-0.262	0.269	53	NA	0.096	NA	0.723
GRIN1	110	Thr	Ser	ATD	71	60	127	73	30	-123	0.665	0.007	-0.558	0.256	19	NA	0.105	NA	0.74
GRIN1	110	Thr	Pro	ATD	71	60	127	73	30	-123	0.7739	0.009	-1.016	0.393	19	NA	0.103	NA	0.62
GRIN1	110	Thr	Ala	ATD	71	60	127	73	30	-123	0.2294	0.053	-0.084	-0.142	19	NA	0.093	NA	0.841
GRIN1	110	Thr	Ile	ATD	71	60	127	73	30	-123	0.1948	0.399	0.918	-0.646	19	pathogenic	0.44	NA	0.831
GRIN1	110	Thr	Arg	ATD	71	60	127	73	30	-123	0.6712	-0.006	-0.822	-0.132	19	NA	0.113	NA	0.651
GRIN1	110	Thr	Lys	ATD	71	60	127	73	30	-123	0.7508	-0.012	-0.749	0.071	19	NA	0.101	NA	0.627
GRIN1	111	Ala	Ser	ATD	70	61	127	69	27	-123	0.1119	-0.233	-0.499	0.496	1	NA	0.076	NA	0.805
GRIN1	111	Ala	Pro	ATD	70	61	127	69	27	-123	0.6705	-0.214	-1.352	0.558	1	NA	0.07	NA	0.557
GRIN1	111	Ala	Thr	ATD	70	61	127	69	27	-123	0.1654	-0.233	-0.464	0.15	1	NA	0.067	NA	0.81
GRIN1	111	Ala	Val	ATD	70	61	127	69	27	-123	0.254	-0.133	-0.419	-0.579	1	NA	0.066	NA	0.802
GRIN1	111	Ala	Gly	ATD	70	61	127	69	27	-123	0.1713	-0.217	-1.232	0.708	1	NA	0.07	NA	0.607
GRIN1	111	Ala	Asp	ATD	70	61	127	69	27	-123	0.3914	-0.216	-1.686	0.55	1	NA	0.07	NA	0.499
GRIN1	112	Gly	Cys	ATD	68	58	124	69	25	-120	0.7711	0.011	-0.688	-0.878	5	NA	0.076	NA	0.638
GRIN1	112	Gly	Arg	ATD	68	58	124	69	25	-120	0.4618	-0.077	0.39	-0.605	5	NA	0.4	NA	0.78
GRIN1	112	Gly	Ser	ATD	68	58	124	69	25	-120	0.1942	-0.017	0.762	-0.18	5	NA	0.463	NA	0.825
GRIN1	112	Gly	Val	ATD	68	58	124	69	25	-120	0.5838	0.038	-0.406	-0.995	5	NA	0.066	NA	0.768
GRIN1	112	Gly	Ala	ATD	68	58	124	69	25	-120	0.2357	0.08	0.459	-0.56	5	NA	0.4	NA	0.825
GRIN1	112	Gly	Asp	ATD	68	58	124	69	25	-120	0.3097	-0.083	0.508	-0.153	5	NA	0.4	NA	0.775
GRIN1	113	Phe	Leu	ATD	70	60	125	71	26	-121	0.3319	0.023	0.118	0.096	53	NA	0.063	NA	0.791
GRIN1	113	Phe	Val	ATD	70	60	125	71	26	-121	0.5091	0	0.21	0.225	53	NA	0.168	NA	0.761
GRIN1	113	Phe	Ile	ATD	70	60	125	71	26	-121	0.4959	-0.02	-0.05	0.135	53	NA	0.063	NA	0.762
GRIN1	113	Phe	Ser	ATD	70	60	125	71	26	-121	0.3396	-0.05	1.063	0.709	53	NA	0.522	NA	0.765
GRIN1	113	Phe	Cys	ATD	70	60	125	71	26	-121	0.7967	-0.034	-0.201	0.2	53	NA	0.063	NA	0.715
GRIN1	113	Phe	Tyr	ATD	70	60	125	71	26	-121	0.2659	-0.06	0.43	-0.079	53	NA	0.434	NA	0.801
GRIN1	114	Tyr	His	ATD	71	62	127	68	25	-125	0.4173	0.019	-0.207	0.654	6	NA	0.061	NA	0.783
GRIN1	114	Tyr	Asp	ATD	71	62	127	68	25	-125	0.7365	0.026	-0.76	1.053	6	NA	0.07	NA	0.66
GRIN1	114	Tyr	Asn	ATD	71	62	127	68	25	-125	0.5474	-0.082	-0.297	0.915	6	NA	0.064	NA	0.748
GRIN1	114	Tyr	Phe	ATD	71	62	127	68	25	-125	0.2663	0.132	-0.222	0.027	6	NA	0.064	NA	0.795
GRIN1	114	Tyr	Ser	ATD	71	62	127	68	25	-125	0.4603	0.035	-0.07	1.028	6	NA	0.061	NA	0.789
GRIN1	114	Tyr	Cys	ATD	71	62	127	68	25	-125	0.731	0.053	-0.898	0.256	6	NA	0.082	NA	0.674
GRIN1	115	Arg	Cys	ATD	66	56	121	65	21	-120	0.4547	0.118	-1.575	-0.143	35	benign	0.013	NA	0.512
GRIN1	115	Arg	Gly	ATD	66	56	121	65	21	-120	0.1138	0.079	0.003	0.639	35	benign	0.022	NA	0.834
GRIN1	115	Arg	Ser	ATD	66	56	121	65	21	-120	0.1248	0.108	-0.032	0.467	35	NA	0.017	NA	0.829
GRIN1	115	Arg	Leu	ATD	66	56	121	65	21	-120	0.2564	0.124	-1.537	-0.32	35	NA	0.024	NA	0.531
GRIN1	115	Arg	Pro	ATD	66	56	121	65	21	-120	0.4126	0.108	-0.946	0.52	35	NA	0.038	NA	0.722
GRIN1	115	Arg	His	ATD	66	56	121	65	21	-120	0.0825	0.065	-0.249	0.099	35	benign	0.022	NA	0.833
GRIN1	116	Ile	Leu	ATD	69	61	127	67	25	-125	0.2433	-0.299	-0.565	-0.06	1	NA	0.042	NA	0.802
GRIN1	116	Ile	Val	ATD	69	61	127	67	25	-125	0.2704	-0.029	-0.023	0.081	1	NA	0.03	NA	0.801
GRIN1	116	Ile	Thr	ATD	69	61	127	67	25	-125	0.5257	-0.522	-1.242	0.865	1	NA	0.037	NA	0.589
GRIN1	116	Ile	Arg	ATD	69	61	127	67	25	-125	0.7736	-0.522	-2.279	0.697	1	NA	0.037	NA	0.507
GRIN1	116	Ile	Lys	ATD	69	61	127	67	25	-125	0.8625	-0.555	-2.158	0.965	1	NA	0.037	NA	0.441
GRIN1	116	Ile	Met	ATD	69	61	127	67	25	-125	0.529	-0.466	-0.559	0.375	1	NA	0.042	NA	0.755
GRIN1	117	Pro	Ser	ATD	66	60	126	63	24	-124	0.6408	0.341	-2.361	0.015	0	NA	0.011	NA	0.482
GRIN1	117	Pro	Ala	ATD	66	60	126	63	24	-124	0.6619	0.366	-2.132	-0.587	0	benign	0.04	NA	0.487
GRIN1	117	Pro	Thr	ATD	66	60	126	63	24	-124	0.735	0.336	-2.319	-0.387	0	NA	0.011	NA	0.498
GRIN1	117	Pro	Leu	ATD	66	60	126	63	24	-124	0.6746	0.504	-2.422	-1.622	0	NA	0.011	NA	0.487
GRIN1	117	Pro	Arg	ATD	66	60	126	63	24	-124	0.8706	0.344	-2.957	-0.464	0	NA	0.011	NA	0.421
GRIN1	117	Pro	His	ATD	66	60	126	63	24	-124	0.8457	0.341	-3.058	-0.445	0	NA	0.011	NA	0.421
GRIN1	118	Val	Leu	ATD	65	59	125	65	27	-122	0.297	0.07	0.145	-0.189	0	NA	0.13	NA	0.76
GRIN1	118	Val	Met	ATD	65	59	125	65	27	-122	0.5637	-0.093	0.387	0.421	0	pathogenic	0.474	NA	0.739
GRIN1	118	Val	Ala	ATD	65	59	125	65	27	-122	0.6608	-0.161	-0.474	0.752	0	NA	0.076	NA	0.72
GRIN1	118	Val	Gly	ATD	65	59	125	65	27	-122	0.7963	-0.181	-1.482	1.473	0	NA	0.07	NA	0.487
GRIN1	118	Val	Glu	ATD	65	59	125	65	27	-122	0.7831	-0.198	-0.807	1.362	0	NA	0.084	NA	0.635
GRIN1	119	Leu	Val	ATD	64	60	126	63	28	-123	0.0925	0.059	0.252	0.27	1	NA	0.182	NA	0.781
GRIN1	119	Leu	Met	ATD	64	60	126	63	28	-123	0.192	-0.2	-0.092	0.704	1	NA	0.015	NA	0.78
GRIN1	119	Leu	Pro	ATD	64	60	126	63	28	-123	0.4567	-0.245	-2.263	1.715	1	NA	0.011	NA	0.532
GRIN1	119	Leu	Arg	ATD	64	60	126	63	28	-123	0.6631	-0.243	-2.137	1.198	1	NA	0.014	NA	0.482
GRIN1	119	Leu	Gln	ATD	64	60	126	63	28	-123	0.5889	-0.247	-2.04	1.36	1	NA	0.014	NA	0.494
GRIN1	120	Gly	Trp	ATD	64	59	126	67	31	-120	0.6707	0.009	-1.031	-1.038	0	NA	0.031	NA	0.623
GRIN1	120	Gly	Arg	ATD	64	59	126	67	31	-120	0.5035	0.005	-0.331	-0.478	0	NA	0.027	NA	0.713
GRIN1	120	Gly	Val	ATD	64	59	126	67	31	-120	0.4752	0.094	-0.103	-0.975	0	NA	0.024	NA	0.759
GRIN1	120	Gly	Ala	ATD	64	59	126	67	31	-120	0.3416	0.06	0.644	-0.484	0	NA	0.426	NA	0.74
GRIN1	120	Gly	Glu	ATD	64	59	126	67	31	-120	0.4715	-0.015	-0.049	-0.166	0	NA	0.024	NA	0.755
GRIN1	121	Leu	Val	ATD	64	58	126	68	34	-122	0.0952	0.007	0.099	0.247	0	NA	0.058	NA	0.837
GRIN1	121	Leu	Met	ATD	64	58	126	68	34	-122	0.235	-0.057	0.15	0.397	0	NA	0.124	NA	0.821
GRIN1	121	Leu	Pro	ATD	64	58	126	68	34	-122	0.1799	-0.202	0.821	1.352	0	NA	0.585	NA	0.816
GRIN1	121	Leu	Arg	ATD	64	58	126	68	34	-122	0.3976	-0.065	-0.254	0.801	0	NA	0.027	NA	0.771
GRIN1	121	Leu	Gln	ATD	64	58	126	68	34	-122	0.4377	-0.086	0.049	0.928	0	NA	0.024	NA	0.779
GRIN1	122	Thr	Ser	ATD	65	57	125	70	36	-119	0.046	-0.029	0.286	0.145	19	NA	0.058	NA	0.793
GRIN1	122	Thr	Pro	ATD	65	57	125	70	36	-119	0.1861	0.021	-0.902	0.287	19	NA	0.045	NA	0.695
GRIN1	122	Thr	Ala	ATD	65	57	125	70	36	-119	0.1144	0.132	0.185	-0.065	19	NA	0.024	NA	0.817
GRIN1	122	Thr	Ile	ATD	65	57	125	70	36	-119	0.1844	0.099	-1.039	-0.42	19	NA	0.031	NA	0.702
GRIN1	122	Thr	Asn	ATD	65	57	125	70	36	-119	0.1067	-0.015	-0.452	0.107	19	NA	0.028	NA	0.808
GRIN1	123	Thr	Ser	ATD	61	54	122	69	33	-116	0.0557	-0.057	0.548	0.223	2	NA	0.233	NA	0.796
GRIN1	123	Thr	Pro	ATD	61	54	122	69	33	-116	0.1108	-0.004	-0.653	0.321	2	NA	0.037	NA	0.715
GRIN1	123	Thr	Ala	ATD	61	54	122	69	33	-116	0.0603	0.244	0.62	-0.07	2	NA	0.233	NA	0.796
GRIN1	123	Thr	Ile	ATD	61	54	122	69	33	-116	0.1248	0.035	-1.144	-0.565	2	NA	0.031	NA	0.586
GRIN1	123	Thr	Asn	ATD	61	54	122	69	33	-116	0.0852	-0.032	-0.495	0.193	2	NA	0.07	NA	0.775
GRIN1	124	Arg	Cys	ATD	56	50	118	66	32	-112	0.8797	0.045	-0.157	-0.173	10	benign	0.003	NA	0.596
GRIN1	124	Arg	Gly	ATD	56	50	118	66	32	-112	0.4704	0.032	0.214	0.838	10	NA	0.048	NA	0.74
GRIN1	124	Arg	Ser	ATD	56	50	118	66	32	-112	0.4127	-0.015	1.154	0.598	10	NA	0.247	NA	0.743
GRIN1	124	Arg	Leu	ATD	56	50	118	66	32	-112	0.6872	0.075	-0.328	-0.272	10	NA	0.049	NA	0.725
GRIN1	124	Arg	Pro	ATD	56	50	118	66	32	-112	0.6022	0.034	-0.11	0.746	10	NA	0.013	NA	0.726
GRIN1	124	Arg	His	ATD	56	50	118	66	32	-112	0.6021	0.032	-0.145	0.1	10	benign	0.003	NA	0.73
GRIN1	125	Met	Leu	ATD	58	49	117	69	30	-110	0.0735	0.032	-0.413	-0.099	19	NA	0.095	NA	0.783
GRIN1	125	Met	Val	ATD	58	49	117	69	30	-110	0.1005	0.024	-0.043	0.1	19	NA	0.059	NA	0.794
GRIN1	125	Met	Thr	ATD	58	49	117	69	30	-110	0.083	-0.024	0.812	0.306	19	NA	0.38	NA	0.787
GRIN1	125	Met	Arg	ATD	58	49	117	69	30	-110	0.0797	-0.033	0.158	0.108	19	NA	0.059	NA	0.793
GRIN1	125	Met	Lys	ATD	58	49	117	69	30	-110	0.1033	-0.021	0.424	0.412	19	NA	0.192	NA	0.787
GRIN1	125	Met	Ile	ATD	58	49	117	69	30	-110	0.0858	0.012	-0.456	-0.121	19	NA	0.096	NA	0.768
GRIN1	126	Ser	Pro	ATD	54	45	113	66	27	-108	0.2865	-0.136	0.478	0.183	2	NA	0.292	NA	0.682
GRIN1	126	Ser	Ala	ATD	54	45	113	66	27	-108	0.1515	0.087	-0.246	-0.227	2	NA	0.152	NA	0.746
GRIN1	126	Ser	Thr	ATD	54	45	113	66	27	-108	0.2377	0.018	-0.299	-0.22	2	NA	0.152	NA	0.724
GRIN1	126	Ser	Phe	ATD	54	45	113	66	27	-108	0.4965	0.041	-1.514	-0.804	2	NA	0.151	NA	0.397
GRIN1	126	Ser	Cys	ATD	54	45	113	66	27	-108	0.3295	0.038	-1.254	-0.528	2	NA	0.151	NA	0.479
GRIN1	126	Ser	Tyr	ATD	54	45	113	66	27	-108	0.4104	0.03	-1.253	-0.929	2	NA	0.151	NA	0.525
GRIN1	127	Ile	Phe	ATD	58	47	115	68	27	-109	0.1893	-0.081	-0.25	-0.143	21	NA	0.096	NA	0.783
GRIN1	127	Ile	Leu	ATD	58	47	115	68	27	-109	0.1475	0.007	0.054	0.007	21	NA	0.06	NA	0.784
GRIN1	127	Ile	Val	ATD	58	47	115	68	27	-109	0.132	-0.036	0.231	0.156	21	NA	0.095	NA	0.759
GRIN1	127	Ile	Thr	ATD	58	47	115	68	27	-109	0.1407	-0.119	0.682	0.362	21	NA	0.322	NA	0.771
GRIN1	127	Ile	Ser	ATD	58	47	115	68	27	-109	0.0976	-0.133	0.855	0.549	21	NA	0.414	NA	0.767
GRIN1	127	Ile	Asn	ATD	58	47	115	68	27	-109	0.2691	-0.149	0.52	0.474	21	NA	0.259	NA	0.745
GRIN1	127	Ile	Met	ATD	58	47	115	68	27	-109	0.2547	-0.098	0.296	0.093	21	NA	0.095	NA	0.717
GRIN1	128	Tyr	His	ATD	59	49	117	66	25	-113	0.2695	0.009	-0.784	0.642	0	NA	0.075	NA	0.654
GRIN1	128	Tyr	Asp	ATD	59	49	117	66	25	-113	0.3602	-0.002	-1.097	0.998	0	NA	0.062	NA	0.574
GRIN1	128	Tyr	Asn	ATD	59	49	117	66	25	-113	0.2179	0.005	-0.957	0.951	0	NA	0.075	NA	0.694
GRIN1	128	Tyr	Phe	ATD	59	49	117	66	25	-113	0.0498	0.115	0.66	0.147	0	NA	0.292	NA	0.797
GRIN1	128	Tyr	Ser	ATD	59	49	117	66	25	-113	0.1679	0.005	-0.574	1.05	0	NA	0.099	NA	0.772
GRIN1	128	Tyr	Cys	ATD	59	49	117	66	25	-113	0.3687	0.014	-0.382	0.395	0	NA	0.096	NA	0.767
GRIN1	129	Ser	Pro	ATD	55	46	113	63	23	-110	0.4413	0.054	-1.247	0.117	12	NA	0.043	NA	0.52
GRIN1	129	Ser	Ala	ATD	55	46	113	63	23	-110	0.5042	0.122	-0.492	-0.17	12	NA	0.047	NA	0.633
GRIN1	129	Ser	Thr	ATD	55	46	113	63	23	-110	0.3968	-0.007	0.102	-0.179	12	NA	0.08	NA	0.666
GRIN1	129	Ser	Leu	ATD	55	46	113	63	23	-110	0.3567	0.117	-1.521	-0.461	12	NA	0.043	NA	0.414
GRIN1	129	Ser	Trp	ATD	55	46	113	63	23	-110	0.6923	0.068	-2.041	-0.686	12	NA	0.043	NA	0.386
GRIN1	130	Asp	Tyr	ATD	55	44	111	65	22	-108	0.5432	0.268	-1.518	-0.708	35	NA	0.016	NA	0.415
GRIN1	130	Asp	His	ATD	55	44	111	65	22	-108	0.6416	0.26	-0.854	-0.279	35	NA	0.029	NA	0.606
GRIN1	130	Asp	Asn	ATD	55	44	111	65	22	-108	0.2832	0.098	-0.149	-0.08	35	NA	0.017	NA	0.706
GRIN1	130	Asp	Val	ATD	55	44	111	65	22	-108	0.5541	0.302	-1.464	-0.388	35	NA	0.016	NA	0.41
GRIN1	130	Asp	Ala	ATD	55	44	111	65	22	-108	0.4556	0.309	-0.82	-0.197	35	NA	0.029	NA	0.637
GRIN1	130	Asp	Gly	ATD	55	44	111	65	22	-108	0.5895	0.266	-1.023	0.15	35	NA	0.016	NA	0.627
GRIN1	130	Asp	Glu	ATD	55	44	111	65	22	-108	0.473	0.172	-0.294	-0.062	35	NA	0.017	NA	0.663
GRIN1	131	Lys	Gln	NA	57	48	114	62	20	-112	NA	0.183	-0.237	-0.102	29	NA	0.02	NA	NA
GRIN1	131	Lys	Glu	NA	57	48	114	62	20	-112	NA	0.208	-0.422	0.165	29	NA	0.02	NA	NA
GRIN1	131	Lys	Met	NA	57	48	114	62	20	-112	NA	0.261	-0.846	-0.414	29	NA	0.029	NA	NA
GRIN1	131	Lys	Thr	NA	57	48	114	62	20	-112	NA	0.246	-0.606	-0.053	29	NA	0.02	NA	NA
GRIN1	131	Lys	Arg	NA	57	48	114	62	20	-112	NA	0.051	-0.165	-0.305	29	NA	0.017	NA	NA
GRIN1	131	Lys	Asn	NA	57	48	114	62	20	-112	NA	0.205	-0.548	0.059	29	NA	0.02	NA	NA
GRIN1	132	Ser	Cys	NA	57	46	111	65	20	-109	0.4664	0.021	-1.048	-0.214	75	NA	0.016	NA	0.667
GRIN1	132	Ser	Arg	NA	57	46	111	65	20	-109	0.1926	-0.04	-0.37	-0.223	75	NA	0.051	NA	0.778
GRIN1	132	Ser	Gly	NA	57	46	111	65	20	-109	0.212	0.005	-0.398	0.066	75	NA	0.051	NA	0.783
GRIN1	132	Ser	Ile	NA	57	46	111	65	20	-109	0.2172	0.05	-1.051	-0.192	75	NA	0.016	NA	0.665
GRIN1	132	Ser	Thr	NA	57	46	111	65	20	-109	0.1158	0.004	-0.217	-0.079	75	NA	0.051	NA	0.801
GRIN1	132	Ser	Asn	NA	57	46	111	65	20	-109	0.0745	-0.055	-0.156	-0.085	75	NA	0.017	NA	0.791
GRIN1	133	Ile	Phe	ATD	59	47	113	68	24	-111	0.431	-0.023	-0.073	-0.139	41	NA	0.06	NA	0.721
GRIN1	133	Ile	Leu	ATD	59	47	113	68	24	-111	0.1365	0.046	0.129	-0.011	41	NA	0.06	NA	0.79
GRIN1	133	Ile	Val	ATD	59	47	113	68	24	-111	0.1343	0.01	0.139	0.087	41	NA	0.095	NA	0.79
GRIN1	133	Ile	Thr	ATD	59	47	113	68	24	-111	0.2305	-0.053	0.498	0.161	41	NA	0.259	NA	0.781
GRIN1	133	Ile	Ser	ATD	59	47	113	68	24	-111	0.1627	-0.055	0.624	0.268	41	NA	0.259	NA	0.778
GRIN1	133	Ile	Asn	ATD	59	47	113	68	24	-111	0.2938	-0.09	0.493	0.167	41	NA	0.259	NA	0.731
GRIN1	133	Ile	Met	ATD	59	47	113	68	24	-111	0.2776	-0.035	0.328	-0.032	41	NA	0.095	NA	0.718
GRIN1	134	His	Tyr	ATD	61	51	118	66	23	-114	0.3095	-0.043	0.409	-0.63	1	NA	0.284	NA	0.757
GRIN1	134	His	Asp	ATD	61	51	118	66	23	-114	0.4801	0.009	-0.806	0.411	1	NA	0.073	NA	0.675
GRIN1	134	His	Asn	ATD	61	51	118	66	23	-114	0.4243	-0.044	-0.362	0.281	1	NA	0.094	NA	0.758
GRIN1	134	His	Leu	ATD	61	51	118	66	23	-114	0.5373	0.104	-0.771	-0.463	1	NA	0.06	NA	0.672
GRIN1	134	His	Pro	ATD	61	51	118	66	23	-114	0.3783	0.04	-0.996	0.477	1	NA	0.06	NA	0.695
GRIN1	134	His	Arg	ATD	61	51	118	66	23	-114	0.4586	-0.022	-0.575	-0.104	1	NA	0.097	NA	0.754
GRIN1	134	His	Gln	ATD	61	51	118	66	23	-114	0.4661	0.03	-0.498	0.044	1	NA	0.097	NA	0.761
GRIN1	135	Leu	Val	ATD	62	53	118	64	21	-116	0.0804	0.002	0.113	0.141	47	NA	0.066	NA	0.824
GRIN1	135	Leu	Met	ATD	62	53	118	64	21	-116	0.1461	-0.011	0.255	0.135	47	NA	0.101	NA	0.768
GRIN1	135	Leu	Pro	ATD	62	53	118	64	21	-116	0.0735	-0.22	2.232	0.581	47	NA	0.404	NA	0.791
GRIN1	135	Leu	Arg	ATD	62	53	118	64	21	-116	0.0984	-0.083	0.933	0.182	47	NA	0.471	NA	0.791
GRIN1	135	Leu	Gln	ATD	62	53	118	64	21	-116	0.0977	-0.061	1.235	0.28	47	NA	0.404	NA	0.791
GRIN1	136	Ser	Cys	ATD	64	55	121	65	23	-119	0.5631	0.023	-0.608	-0.812	5	NA	0.065	NA	0.763
GRIN1	136	Ser	Arg	ATD	64	55	121	65	23	-119	0.4061	-0.009	-0.375	-0.485	5	NA	0.055	NA	0.791
GRIN1	136	Ser	Gly	ATD	64	55	121	65	23	-119	0.5429	0.017	-0.779	0.184	5	NA	0.061	NA	0.695
GRIN1	136	Ser	Ile	ATD	64	55	121	65	23	-119	0.3943	0.036	-0.228	-1.039	5	NA	0.055	NA	0.798
GRIN1	136	Ser	Thr	ATD	64	55	121	65	23	-119	0.1537	-0.012	0.266	-0.301	5	NA	0.153	NA	0.806
GRIN1	136	Ser	Asn	ATD	64	55	121	65	23	-119	0.3729	-0.094	-0.099	-0.122	5	NA	0.053	NA	0.8
GRIN1	137	Phe	Leu	ATD	61	54	120	64	24	-117	0.3003	-0.1	-0.415	0.11	0	NA	0.207	NA	0.776
GRIN1	137	Phe	Val	ATD	61	54	120	64	24	-117	0.4088	-0.046	-0.42	0.405	0	NA	0.207	NA	0.792
GRIN1	137	Phe	Ile	ATD	61	54	120	64	24	-117	0.4395	-0.082	-0.368	0.19	0	NA	0.207	NA	0.764
GRIN1	137	Phe	Ser	ATD	61	54	120	64	24	-117	0.4528	-0.304	-1.642	1.16	0	NA	0.171	NA	0.487
GRIN1	137	Phe	Cys	ATD	61	54	120	64	24	-117	0.7455	-0.289	-1.65	0.249	0	NA	0.171	NA	0.458
GRIN1	137	Phe	Tyr	ATD	61	54	120	64	24	-117	0.253	-0.317	-0.652	-0.128	0	NA	0.209	NA	0.726
GRIN1	138	Leu	Val	ATD	60	56	121	60	23	-119	0.2556	-0.024	-0.352	0.262	5	NA	0.015	NA	0.717
GRIN1	138	Leu	Met	ATD	60	56	121	60	23	-119	0.2063	-0.118	-0.177	0.522	5	NA	0.013	NA	0.763
GRIN1	138	Leu	Pro	ATD	60	56	121	60	23	-119	0.7149	-0.131	-1.844	1.389	5	NA	0.011	NA	0.416
GRIN1	138	Leu	Arg	ATD	60	56	121	60	23	-119	0.5866	-0.134	-1.559	0.828	5	NA	0.011	NA	0.438
GRIN1	138	Leu	Gln	ATD	60	56	121	60	23	-119	0.7507	-0.129	-1.64	1	5	NA	0.011	NA	0.412
GRIN1	139	Arg	Cys	ATD	58	50	117	62	27	-115	0.8115	1.078	-3.334	-0.517	0	NA	0.112	NA	0.394
GRIN1	139	Arg	Gly	ATD	58	50	117	62	27	-115	0.6362	1.073	-2.727	0.945	0	NA	0.02	NA	0.411
GRIN1	139	Arg	Ser	ATD	58	50	117	62	27	-115	0.4412	1.059	-1.918	0.635	0	NA	0.021	NA	0.478
GRIN1	139	Arg	Leu	ATD	58	50	117	62	27	-115	0.7263	1.11	-2.809	-0.889	0	NA	0.02	NA	0.422
GRIN1	139	Arg	Pro	ATD	58	50	117	62	27	-115	0.7171	1.071	-2.771	0.808	0	benign	0.043	NA	0.422
GRIN1	139	Arg	His	ATD	58	50	117	62	27	-115	0.4861	1.059	-1.872	0.097	0	benign	0.009	NA	0.463
GRIN1	140	Thr	Ser	ATD	60	57	123	63	30	-119	0.5227	0.066	-0.756	0.317	1	NA	0.009	NA	0.6
GRIN1	140	Thr	Pro	ATD	60	57	123	63	30	-119	0.5794	0.067	-1.587	0.292	1	NA	0.009	NA	0.457
GRIN1	140	Thr	Ala	ATD	60	57	123	63	30	-119	0.4098	0.118	-0.703	-0.105	1	NA	0.013	NA	0.63
GRIN1	140	Thr	Ile	ATD	60	57	123	63	30	-119	0.4158	0.24	-0.415	-0.848	1	NA	0.013	NA	0.714
GRIN1	140	Thr	Asn	ATD	60	57	123	63	30	-119	0.7193	0.015	-1.26	0.274	1	NA	0.009	NA	0.502
GRIN1	141	Val	Leu	ATD	58	53	120	64	30	-116	0.2924	-0.197	-0.471	-0.213	1	NA	0.289	NA	0.755
GRIN1	141	Val	Met	ATD	58	53	120	64	30	-116	0.4896	-0.25	-0.214	-0.064	1	pathogenic	0.328	NA	0.756
GRIN1	141	Val	Ala	ATD	58	53	120	64	30	-116	0.3104	-0.194	-0.042	0.298	1	NA	0.286	NA	0.768
GRIN1	141	Val	Gly	ATD	58	53	120	64	30	-116	0.3982	-0.281	-1.012	0.769	1	NA	0.252	NA	0.708
GRIN1	141	Val	Glu	ATD	58	53	120	64	30	-116	0.4538	-0.284	-0.918	0.489	1	NA	0.265	NA	0.703
GRIN1	142	Pro	Ser	ATD	55	51	118	62	30	-113	0.4351	0.252	-1.476	-0.101	3	benign	0.012	NA	0.473
GRIN1	142	Pro	Ala	ATD	55	51	118	62	30	-113	0.3192	0.328	-1.398	-0.373	3	NA	0.011	NA	0.471
GRIN1	142	Pro	Thr	ATD	55	51	118	62	30	-113	0.5583	0.254	-1.631	-0.304	3	NA	0.011	NA	0.437
GRIN1	142	Pro	Leu	ATD	55	51	118	62	30	-113	0.5941	0.333	-2.178	-0.804	3	NA	0.011	NA	0.432
GRIN1	142	Pro	Arg	ATD	55	51	118	62	30	-113	0.6238	0.255	-2.228	-0.459	3	NA	0.01	NA	0.412
GRIN1	142	Pro	Gln	ATD	55	51	118	62	30	-113	0.5043	0.244	-1.924	-0.345	3	benign	0.012	NA	0.458
GRIN1	143	Pro	Ser	ATD	54	48	115	63	28	-110	0.216	-0.018	0.85	-0.157	0	NA	0.304	NA	0.718
GRIN1	143	Pro	Ala	ATD	54	48	115	63	28	-110	0.4509	0.102	0.19	-0.444	0	NA	0.016	NA	0.636
GRIN1	143	Pro	Thr	ATD	54	48	115	63	28	-110	0.3761	0.038	0.472	-0.399	0	NA	0.183	NA	0.654
GRIN1	143	Pro	Leu	ATD	54	48	115	63	28	-110	0.5366	0.115	-1.035	-0.875	0	NA	0.013	NA	0.554
GRIN1	143	Pro	Arg	ATD	54	48	115	63	28	-110	0.6211	0.006	-0.312	-0.681	0	NA	0.017	NA	0.606
GRIN1	143	Pro	His	ATD	54	48	115	63	28	-110	0.4614	0.045	-0.34	-0.576	0	NA	0.017	NA	0.639
GRIN1	144	Tyr	His	ATD	52	45	113	66	31	-109	0.371	0.015	0.51	0.54	21	NA	0.224	NA	0.708
GRIN1	144	Tyr	Asp	ATD	52	45	113	66	31	-109	0.3652	-0.491	1.955	0.887	21	NA	0.347	NA	0.708
GRIN1	144	Tyr	Asn	ATD	52	45	113	66	31	-109	0.4729	-0.06	1.221	0.813	21	NA	0.347	NA	0.699
GRIN1	144	Tyr	Phe	ATD	52	45	113	66	31	-109	0.1855	0.047	-0.214	0.133	21	NA	0.149	NA	0.76
GRIN1	144	Tyr	Ser	ATD	52	45	113	66	31	-109	0.4192	0.002	1.127	0.887	21	NA	0.347	NA	0.694
GRIN1	144	Tyr	Cys	ATD	52	45	113	66	31	-109	0.7524	0.03	-0.298	0.332	21	NA	0.149	NA	0.664
GRIN1	145	Ser	Pro	ATD	49	43	110	64	27	-105	0.5656	0.03	-0.982	0.164	6	NA	0.122	NA	0.675
GRIN1	145	Ser	Ala	ATD	49	43	110	64	27	-105	0.2574	0.125	-0.344	-0.298	6	NA	0.112	NA	0.72
GRIN1	145	Ser	Thr	ATD	49	43	110	64	27	-105	0.2006	0.028	-0.276	-0.229	6	NA	0.112	NA	0.776
GRIN1	145	Ser	Phe	ATD	49	43	110	64	27	-105	0.2099	0.067	-1.474	-0.887	6	NA	0.122	NA	0.493
GRIN1	145	Ser	Cys	ATD	49	43	110	64	27	-105	0.6932	0.055	-1.369	-0.617	6	NA	0.122	NA	0.473
GRIN1	145	Ser	Tyr	ATD	49	43	110	64	27	-105	0.2718	0.035	-1.196	-1.011	6	NA	0.122	NA	0.528
GRIN1	146	His	Tyr	ATD	49	45	112	59	25	-107	0.2945	0.014	-0.002	-0.607	11	NA	0.045	NA	0.666
GRIN1	146	His	Asp	ATD	49	45	112	59	25	-107	0.1693	-0.047	-0.225	0.4	11	NA	0.045	NA	0.78
GRIN1	146	His	Asn	ATD	49	45	112	59	25	-107	0.1995	-0.001	-0.057	0.304	11	NA	0.045	NA	0.736
GRIN1	146	His	Leu	ATD	49	45	112	59	25	-107	0.2629	0.162	-0.149	-0.324	11	NA	0.045	NA	0.705
GRIN1	146	His	Pro	ATD	49	45	112	59	25	-107	0.3941	0.042	-0.577	0.545	11	NA	0.045	NA	0.649
GRIN1	146	His	Arg	ATD	49	45	112	59	25	-107	0.3383	0.008	-0.164	-0.087	11	NA	0.045	NA	0.66
GRIN1	146	His	Gln	ATD	49	45	112	59	25	-107	0.2484	-0.074	0.284	0.063	11	NA	0.079	NA	0.715
GRIN1	147	Gln	Glu	ATD	48	44	111	63	31	-105	0.2794	0.367	-0.688	0.398	4	NA	0.008	NA	0.593
GRIN1	147	Gln	Lys	ATD	48	44	111	63	31	-105	0.6186	0.453	-0.925	0.185	4	NA	0.029	NA	0.555
GRIN1	147	Gln	Leu	ATD	48	44	111	63	31	-105	0.4114	0.636	-1.142	-0.586	4	NA	0.016	NA	0.542
GRIN1	147	Gln	Pro	ATD	48	44	111	63	31	-105	0.8008	0.464	-1.702	0.576	4	NA	0.016	NA	0.372
GRIN1	147	Gln	Arg	ATD	48	44	111	63	31	-105	0.6209	0.451	-1.098	-0.176	4	NA	0.016	NA	0.486
GRIN1	147	Gln	His	ATD	48	44	111	63	31	-105	0.6371	0.45	-1.015	-0.065	4	NA	0.016	NA	0.524
GRIN1	148	Ser	Pro	ATD	45	40	108	62	29	-101	0.1868	0.023	-1.082	0.115	3	NA	0.003	NA	0.602
GRIN1	148	Ser	Ala	ATD	45	40	108	62	29	-101	0.0371	0.218	0.282	-0.469	3	NA	0.037	NA	0.767
GRIN1	148	Ser	Thr	ATD	45	40	108	62	29	-101	0.1223	0.022	-0.403	-0.306	3	NA	0.003	NA	0.743
GRIN1	148	Ser	Phe	ATD	45	40	108	62	29	-101	0.1891	0.052	-1.403	-1.166	3	NA	0.003	NA	0.531
GRIN1	148	Ser	Cys	ATD	45	40	108	62	29	-101	0.1648	0.038	-1.102	-0.76	3	NA	0.003	NA	0.573
GRIN1	148	Ser	Tyr	ATD	45	40	108	62	29	-101	0.2638	0.029	-1.409	-1.169	3	NA	0.003	NA	0.451
GRIN1	149	Ser	Cys	ATD	44	42	108	58	26	-103	0.2275	0.017	-1.278	-0.614	12	NA	0.016	NA	0.51
GRIN1	149	Ser	Arg	ATD	44	42	108	58	26	-103	0.0836	-0.186	0.046	-0.382	12	NA	0.008	NA	0.781
GRIN1	149	Ser	Gly	ATD	44	42	108	58	26	-103	0.1499	0.012	-0.811	0.215	12	NA	0.029	NA	0.644
GRIN1	149	Ser	Ile	ATD	44	42	108	58	26	-103	0.1199	0.057	-1.05	-0.823	12	NA	0.016	NA	0.643
GRIN1	149	Ser	Thr	ATD	44	42	108	58	26	-103	0.1016	0.005	-0.24	-0.234	12	NA	0.008	NA	0.796
GRIN1	149	Ser	Asn	ATD	44	42	108	58	26	-103	0.0903	-0.022	-0.291	-0.05	12	benign	0.006	NA	0.771
GRIN1	150	Val	Leu	ATD	45	43	109	61	30	-103	0.4061	-0.16	-0.559	-0.179	0	NA	0.008	NA	0.606
GRIN1	150	Val	Met	ATD	45	43	109	61	30	-103	0.5414	-0.19	-0.286	0.378	0	NA	0.008	NA	0.613
GRIN1	150	Val	Ala	ATD	45	43	109	61	30	-103	0.1885	0.077	0.779	0.659	0	NA	0.075	NA	0.797
GRIN1	150	Val	Gly	ATD	45	43	109	61	30	-103	0.3314	-0.211	-0.511	1.39	0	NA	0.008	NA	0.591
GRIN1	150	Val	Glu	ATD	45	43	109	61	30	-103	0.7754	-0.219	-0.641	1.158	0	NA	0.008	NA	0.501
GRIN1	151	Trp	Arg	ATD	43	40	106	61	32	-100	0.8143	-0.039	-0.042	0.949	4	NA	0.003	NA	0.546
GRIN1	151	Trp	Gly	ATD	43	40	106	61	32	-100	0.8459	-0.002	-0.516	1.891	4	NA	0.003	NA	0.463
GRIN1	151	Trp	Leu	ATD	43	40	106	61	32	-100	0.2656	0.374	1.629	-0.407	4	NA	0.069	NA	0.693
GRIN1	151	Trp	Ser	ATD	43	40	106	61	32	-100	0.6261	-0.005	0.135	1.586	4	NA	0.037	NA	0.588
GRIN1	151	Trp	Cys	ATD	43	40	106	61	32	-100	0.6881	0.004	0.172	0.316	4	NA	0.004	NA	0.581
GRIN1	152	Phe	Leu	ATD	37	36	101	55	26	-97	0.0677	0.116	0.435	0.007	24	NA	0.006	NA	0.812
GRIN1	152	Phe	Val	ATD	37	36	101	55	26	-97	0.054	0.203	0.895	0.177	24	NA	0.04	NA	0.812
GRIN1	152	Phe	Ile	ATD	37	36	101	55	26	-97	0.0669	0.108	0.527	0.08	24	NA	0.006	NA	0.812
GRIN1	152	Phe	Ser	ATD	37	36	101	55	26	-97	0.1186	-0.048	0.539	1.137	24	NA	0.006	NA	0.812
GRIN1	152	Phe	Cys	ATD	37	36	101	55	26	-97	0.2063	-0.029	0.012	0.403	24	NA	0.009	NA	0.713
GRIN1	152	Phe	Tyr	ATD	37	36	101	55	26	-97	0.1583	-0.044	-0.211	0.05	24	NA	0.009	NA	0.786
GRIN1	153	Glu	Gln	ATD	41	42	107	58	31	-100	0.182	0.07	-0.083	-0.259	11	benign	0.002	NA	0.777
GRIN1	153	Glu	Lys	ATD	41	42	107	58	31	-100	0.1284	-0.021	-0.157	-0.075	11	NA	0.012	NA	0.782
GRIN1	153	Glu	Val	ATD	41	42	107	58	31	-100	0.3804	0.19	-1.608	-0.862	11	NA	0.019	NA	0.388
GRIN1	153	Glu	Ala	ATD	41	42	107	58	31	-100	0.1315	0.258	-0.675	-0.336	11	NA	0.012	NA	0.676
GRIN1	153	Glu	Gly	ATD	41	42	107	58	31	-100	0.19	0.179	-1.194	0.259	11	NA	0.019	NA	0.546
GRIN1	153	Glu	Asp	ATD	41	42	107	58	31	-100	0.1019	-0.074	-0.102	0.154	11	NA	0.012	NA	0.782
GRIN1	154	Met	Leu	ATD	41	41	106	60	33	-99	0.0624	0.334	0.152	-0.614	2	NA	0.013	NA	0.788
GRIN1	154	Met	Val	ATD	41	41	106	60	33	-99	0.1454	0.133	-0.133	-0.413	2	NA	0.012	NA	0.778
GRIN1	154	Met	Thr	ATD	41	41	106	60	33	-99	0.2241	-0.029	-0.892	0.54	2	NA	0.032	NA	0.58
GRIN1	154	Met	Arg	ATD	41	41	106	60	33	-99	0.5887	-0.036	-1.504	0.359	2	NA	0.019	NA	0.357
GRIN1	154	Met	Lys	ATD	41	41	106	60	33	-99	0.539	-0.027	-1.586	0.69	2	NA	0.019	NA	0.392
GRIN1	154	Met	Ile	ATD	41	41	106	60	33	-99	0.0929	0.207	-0.016	-0.538	2	NA	0.012	NA	0.763
GRIN1	155	Met	Leu	ATD	38	37	103	59	32	-95	0.0376	0.293	-0.009	-0.711	5	NA	0.006	NA	0.786
GRIN1	155	Met	Val	ATD	38	37	103	59	32	-95	0.0878	0.163	-0.013	-0.489	5	NA	0.006	NA	0.781
GRIN1	155	Met	Thr	ATD	38	37	103	59	32	-95	0.1935	-0.082	-0.94	0.562	5	NA	0.024	NA	0.609
GRIN1	155	Met	Arg	ATD	38	37	103	59	32	-95	0.3333	-0.081	-1.759	0.406	5	NA	0.01	NA	0.361
GRIN1	155	Met	Lys	ATD	38	37	103	59	32	-95	0.3286	-0.092	-1.709	0.743	5	NA	0.01	NA	0.361
GRIN1	155	Met	Ile	ATD	38	37	103	59	32	-95	0.0618	0.194	-0.041	-0.601	5	benign	0.036	NA	0.782
GRIN1	156	Arg	Cys	ATD	37	40	104	56	32	-96	0.3195	0.16	-1.324	-0.22	51	benign	0.037	NA	0.444
GRIN1	156	Arg	Gly	ATD	37	40	104	56	32	-96	0.1758	0.154	-0.935	0.507	51	NA	0.02	NA	0.665
GRIN1	156	Arg	Ser	ATD	37	40	104	56	32	-96	0.1526	0.145	-0.125	0.363	51	benign	0.003	NA	0.801
GRIN1	156	Arg	Leu	ATD	37	40	104	56	32	-96	0.1495	0.268	-0.857	-0.495	51	NA	0.02	NA	0.67
GRIN1	156	Arg	Pro	ATD	37	40	104	56	32	-96	0.4173	0.156	-0.955	0.421	51	NA	0.02	NA	0.562
GRIN1	156	Arg	His	ATD	37	40	104	56	32	-96	0.1871	0.126	-0.358	0.051	51	benign	0.004	NA	0.753
GRIN1	157	Val	Phe	ATD	39	42	106	57	35	-98	0.0667	-0.022	-0.107	-0.143	50	NA	0.011	NA	0.81
GRIN1	157	Val	Leu	ATD	39	42	106	57	35	-98	0.0705	-0.012	-0.129	-0.106	50	NA	0.011	NA	0.805
GRIN1	157	Val	Ile	ATD	39	42	106	57	35	-98	0.0938	-0.029	-0.265	-0.073	50	NA	0.011	NA	0.798
GRIN1	157	Val	Ala	ATD	39	42	106	57	35	-98	0.0639	0.005	0.719	0.264	50	NA	0.074	NA	0.819
GRIN1	157	Val	Gly	ATD	39	42	106	57	35	-98	0.1241	-0.047	0.192	0.591	50	NA	0.012	NA	0.804
GRIN1	157	Val	Asp	ATD	39	42	106	57	35	-98	0.1045	-0.147	0.8	0.491	50	NA	0.137	NA	0.819
GRIN1	158	Tyr	His	ATD	38	40	103	60	37	-96	0.239	0.041	-0.764	0.491	22	NA	0.005	NA	0.614
GRIN1	158	Tyr	Asp	ATD	38	40	103	60	37	-96	0.4268	0.035	-1.504	0.73	22	NA	0.005	NA	0.413
GRIN1	158	Tyr	Asn	ATD	38	40	103	60	37	-96	0.1557	0.011	-1.199	0.661	22	NA	0.005	NA	0.586
GRIN1	158	Tyr	Phe	ATD	38	40	103	60	37	-96	0.0614	0.264	0.207	0.018	22	NA	0.003	NA	0.797
GRIN1	158	Tyr	Ser	ATD	38	40	103	60	37	-96	0.1923	0.053	-1.047	0.741	22	benign	0.037	NA	0.597
GRIN1	158	Tyr	Cys	ATD	38	40	103	60	37	-96	0.3041	0.062	-1.405	0.284	22	NA	0.005	NA	0.398
GRIN1	159	Ser	Cys	ATD	35	36	100	60	36	-91	0.2717	0.01	-1.647	-0.453	72	NA	0.005	NA	0.4
GRIN1	159	Ser	Arg	ATD	35	36	100	60	36	-91	0.0906	-0.049	-0.406	-0.291	72	NA	0.005	NA	0.749
GRIN1	159	Ser	Gly	ATD	35	36	100	60	36	-91	0.064	-0.048	0.593	0.075	72	NA	0.006	NA	0.821
GRIN1	159	Ser	Ile	ATD	35	36	100	60	36	-91	0.3049	0.014	-1.924	-0.67	72	NA	0.005	NA	0.38
GRIN1	159	Ser	Thr	ATD	35	36	100	60	36	-91	0.1436	0.007	-0.548	-0.196	72	NA	0.005	NA	0.739
GRIN1	159	Ser	Asn	ATD	35	36	100	60	36	-91	0.0598	-0.183	0.16	-0.093	72	NA	0.007	NA	0.806
GRIN1	160	Trp	Arg	ATD	37	35	100	62	34	-92	0.531	0.118	-2.874	0.649	4	NA	0.041	NA	0.41
GRIN1	160	Trp	Gly	ATD	37	35	100	62	34	-92	0.539	0.132	-3.067	1.236	4	NA	0.041	NA	0.41
GRIN1	160	Trp	Leu	ATD	37	35	100	62	34	-92	0.3941	0.231	-2.252	-0.195	4	NA	0.041	NA	0.43
GRIN1	160	Trp	Ser	ATD	37	35	100	62	34	-92	0.4084	0.131	-2.679	1.086	4	NA	0.041	NA	0.45
GRIN1	160	Trp	Cys	ATD	37	35	100	62	34	-92	0.4408	0.141	-2.842	0.231	4	NA	0.041	NA	0.435
GRIN1	161	Asn	Tyr	ATD	32	31	96	60	32	-89	0.1247	0.073	-1.07	-0.636	63	NA	0.002	NA	0.621
GRIN1	161	Asn	His	ATD	32	31	96	60	32	-89	0.0983	0.055	-0.411	-0.152	63	NA	0.002	NA	0.728
GRIN1	161	Asn	Asp	ATD	32	31	96	60	32	-89	0.1775	0.035	-0.39	0.084	63	NA	0.002	NA	0.703
GRIN1	161	Asn	Ile	ATD	32	31	96	60	32	-89	0.2835	0.086	-1.363	-0.576	63	NA	0.002	NA	0.393
GRIN1	161	Asn	Thr	ATD	32	31	96	60	32	-89	0.0893	0.034	0.052	-0.094	63	NA	0.002	NA	0.766
GRIN1	161	Asn	Ser	ATD	32	31	96	60	32	-89	0.1115	0.057	0.134	0.063	63	NA	0.037	NA	0.791
GRIN1	161	Asn	Lys	ATD	32	31	96	60	32	-89	0.0714	-0.426	0.881	-0.032	63	NA	0.069	NA	0.818
GRIN1	162	His	Tyr	ATD	32	28	93	65	35	-86	0.2028	0.016	-0.515	-0.599	43	NA	0.007	NA	0.66
GRIN1	162	His	Asp	ATD	32	28	93	65	35	-86	0.1034	0.007	-0.284	0.348	43	NA	0.005	NA	0.684
GRIN1	162	His	Asn	ATD	32	28	93	65	35	-86	0.0868	-0.038	0.143	0.233	43	NA	0.04	NA	0.713
GRIN1	162	His	Leu	ATD	32	28	93	65	35	-86	0.1899	0.043	-1.027	-0.547	43	NA	0.007	NA	0.636
GRIN1	162	His	Pro	ATD	32	28	93	65	35	-86	0.2143	0.034	-0.725	0.351	43	NA	0.007	NA	0.645
GRIN1	162	His	Arg	ATD	32	28	93	65	35	-86	0.0899	-0.338	0.842	-0.035	43	NA	0.111	NA	0.739
GRIN1	162	His	Gln	ATD	32	28	93	65	35	-86	0.0701	-0.024	0.496	0.031	43	NA	0.049	NA	0.744
GRIN1	163	Ile	Phe	ATD	39	31	98	65	32	-90	0.1229	-0.241	-0.902	-0.038	1	NA	0.029	NA	0.67
GRIN1	163	Ile	Leu	ATD	39	31	98	65	32	-90	0.1323	-0.266	-0.62	-0.112	1	NA	0.045	NA	0.668
GRIN1	163	Ile	Val	ATD	39	31	98	65	32	-90	0.0523	0.278	0.169	0.071	1	NA	0.012	NA	0.792
GRIN1	163	Ile	Thr	ATD	39	31	98	65	32	-90	0.2248	-0.368	-1.282	1.274	1	NA	0.016	NA	0.517
GRIN1	163	Ile	Ser	ATD	39	31	98	65	32	-90	0.2769	-0.365	-1.865	1.707	1	NA	0.022	NA	0.375
GRIN1	163	Ile	Asn	ATD	39	31	98	65	32	-90	0.4865	-0.364	-2.512	1.637	1	NA	0.028	NA	0.419
GRIN1	163	Ile	Met	ATD	39	31	98	65	32	-90	0.2213	-0.347	-0.635	0.684	1	NA	0.045	NA	0.674
GRIN1	164	Ile	Phe	ATD	42	32	99	70	36	-90	0.2794	-0.045	-0.276	0.063	1	NA	0.009	NA	0.66
GRIN1	164	Ile	Leu	ATD	42	32	99	70	36	-90	0.2372	-0.054	-0.11	-0.051	1	NA	0.009	NA	0.714
GRIN1	164	Ile	Val	ATD	42	32	99	70	36	-90	0.0848	0.087	0.507	0.115	1	NA	0.014	NA	0.768
GRIN1	164	Ile	Thr	ATD	42	32	99	70	36	-90	0.1711	-0.096	0.622	1.345	1	NA	0.014	NA	0.78
GRIN1	164	Ile	Ser	ATD	42	32	99	70	36	-90	0.1942	-0.112	0.929	1.798	1	NA	0.076	NA	0.775
GRIN1	164	Ile	Asn	ATD	42	32	99	70	36	-90	0.3217	-0.095	-0.098	1.768	1	NA	0.009	NA	0.641
GRIN1	164	Ile	Met	ATD	42	32	99	70	36	-90	0.2574	-0.075	0.214	0.746	1	NA	0.005	NA	0.712
GRIN1	165	Leu	Val	ATD	44	34	101	68	31	-93	0.0958	0.155	0.372	0.161	2	NA	0.013	NA	0.776
GRIN1	165	Leu	Met	ATD	44	34	101	68	31	-93	0.267	-0.255	-0.122	0.591	2	NA	0.007	NA	0.721
GRIN1	165	Leu	Pro	ATD	44	34	101	68	31	-93	0.2718	-0.285	-2.064	1.412	2	NA	0.087	NA	0.414
GRIN1	165	Leu	Arg	ATD	44	34	101	68	31	-93	0.6672	-0.277	-2.001	0.95	2	NA	0.054	NA	0.381
GRIN1	165	Leu	Gln	ATD	44	34	101	68	31	-93	0.4729	-0.284	-1.836	1.035	2	NA	0.054	NA	0.416
GRIN1	166	Leu	Val	ATD	48	36	104	73	36	-94	0.0894	-0.133	-0.027	0.189	1	NA	0.005	NA	0.731
GRIN1	166	Leu	Met	ATD	48	36	104	73	36	-94	0.2172	-0.422	-0.271	0.811	1	NA	0.005	NA	0.73
GRIN1	166	Leu	Pro	ATD	48	36	104	73	36	-94	0.638	-0.456	-2.561	1.862	1	NA	0.118	NA	0.374
GRIN1	166	Leu	Arg	ATD	48	36	104	73	36	-94	0.5743	-0.456	-2.389	1.288	1	NA	0.118	NA	0.39
GRIN1	166	Leu	Gln	ATD	48	36	104	73	36	-94	0.633	-0.456	-2.292	1.434	1	NA	0.118	NA	0.37
GRIN1	167	Val	Phe	ATD	49	37	105	71	33	-96	0.1405	-0.059	0.59	-0.21	0	NA	0.084	NA	0.778
GRIN1	167	Val	Leu	ATD	49	37	105	71	33	-96	0.152	-0.078	-0.23	-0.181	0	NA	0.009	NA	0.751
GRIN1	167	Val	Ile	ATD	49	37	105	71	33	-96	0.2243	-0.069	-0.219	-0.158	0	NA	0.009	NA	0.74
GRIN1	167	Val	Ala	ATD	49	37	105	71	33	-96	0.1851	-0.025	0.239	0.483	0	NA	0.043	NA	0.748
GRIN1	167	Val	Gly	ATD	49	37	105	71	33	-96	0.2245	-0.107	-0.527	1.067	0	NA	0.012	NA	0.701
GRIN1	167	Val	Asp	ATD	49	37	105	71	33	-96	0.4468	-0.136	-0.613	0.966	0	NA	0.046	NA	0.664
GRIN1	168	Ser	Cys	ATD	53	39	108	75	35	-99	0.5974	0.043	-1.437	-0.774	3	NA	0.014	NA	0.361
GRIN1	168	Ser	Arg	ATD	53	39	108	75	35	-99	0.7233	-0.025	-0.622	-0.548	3	NA	0.022	NA	0.627
GRIN1	168	Ser	Gly	ATD	53	39	108	75	35	-99	0.4581	0.034	-1.011	0.217	3	NA	0.014	NA	0.622
GRIN1	168	Ser	Ile	ATD	53	39	108	75	35	-99	0.4735	0.097	-1.363	-0.879	3	NA	0.014	NA	0.426
GRIN1	168	Ser	Thr	ATD	53	39	108	75	35	-99	0.2916	0.021	-0.306	-0.254	3	NA	0.008	NA	0.644
GRIN1	168	Ser	Asn	ATD	53	39	108	75	35	-99	0.4541	-0.025	-0.22	-0.112	3	NA	0.008	NA	0.675
GRIN1	169	Asp	Tyr	ATD	53	37	105	77	35	-97	0.2508	0.35	-2.031	-0.762	47	NA	0.018	NA	0.414
GRIN1	169	Asp	His	ATD	53	37	105	77	35	-97	0.1716	0.341	-1.16	-0.319	47	NA	0.018	NA	0.526
GRIN1	169	Asp	Asn	ATD	53	37	105	77	35	-97	0.1048	0.095	-0.131	-0.077	47	benign	0.007	NA	0.722
GRIN1	169	Asp	Val	ATD	53	37	105	77	35	-97	0.2285	0.383	-1.998	-0.365	47	NA	0.018	NA	0.414
GRIN1	169	Asp	Ala	ATD	53	37	105	77	35	-97	0.0967	0.39	-1.176	-0.188	47	NA	0.018	NA	0.527
GRIN1	169	Asp	Gly	ATD	53	37	105	77	35	-97	0.1426	0.347	-1.323	0.189	47	NA	0.018	NA	0.495
GRIN1	169	Asp	Glu	ATD	53	37	105	77	35	-97	0.1464	0.273	-0.539	-0.024	47	benign	0.008	NA	0.684
GRIN1	170	Asp	Tyr	ATD	55	41	109	73	32	-102	0.5203	0.379	-1.832	-0.601	32	NA	0.051	NA	0.385
GRIN1	170	Asp	His	ATD	55	41	109	73	32	-102	0.5272	0.383	-1.191	-0.243	32	NA	0.018	NA	0.515
GRIN1	170	Asp	Asn	ATD	55	41	109	73	32	-102	0.263	0.235	-0.308	-0.05	32	benign	0.008	NA	0.695
GRIN1	170	Asp	Val	ATD	55	41	109	73	32	-102	0.5004	0.419	-1.956	-0.184	32	NA	0.051	NA	0.394
GRIN1	170	Asp	Ala	ATD	55	41	109	73	32	-102	0.4234	0.428	-1.179	-0.091	32	NA	0.018	NA	0.536
GRIN1	170	Asp	Gly	ATD	55	41	109	73	32	-102	0.3365	0.394	-1.29	0.195	32	NA	0.051	NA	0.455
GRIN1	170	Asp	Glu	ATD	55	41	109	73	32	-102	0.2923	0.333	-0.639	0.025	32	benign	0.009	NA	0.629
GRIN1	171	His	Tyr	ATD	54	42	110	69	27	-104	0.0982	0.014	-0.55	-0.465	34	NA	0.023	NA	0.683
GRIN1	171	His	Asp	ATD	54	42	110	69	27	-104	0.0908	-0.275	0.902	0.307	34	NA	0.314	NA	0.736
GRIN1	171	His	Asn	ATD	54	42	110	69	27	-104	0.0794	-0.037	0.504	0.222	34	NA	0.158	NA	0.736
GRIN1	171	His	Leu	ATD	54	42	110	69	27	-104	0.143	0.061	-0.553	-0.136	34	NA	0.023	NA	0.688
GRIN1	171	His	Pro	ATD	54	42	110	69	27	-104	0.0983	-0.018	0.081	0.501	34	NA	0.02	NA	0.753
GRIN1	171	His	Arg	ATD	54	42	110	69	27	-104	0.0976	-0.012	0.01	-0.152	34	NA	0.02	NA	0.727
GRIN1	171	His	Gln	ATD	54	42	110	69	27	-104	0.0568	-0.009	0.486	0.062	34	NA	0.158	NA	0.736
GRIN1	172	Glu	Gln	ATD	53	42	110	69	31	-105	0.3451	0.021	0.181	-0.397	2	NA	0.016	NA	0.668
GRIN1	172	Glu	Lys	ATD	53	42	110	69	31	-105	0.318	0.023	-0.03	-0.275	2	NA	0.016	NA	0.664
GRIN1	172	Glu	Val	ATD	53	42	110	69	31	-105	0.2261	0.08	0.131	-0.479	2	NA	0.016	NA	0.745
GRIN1	172	Glu	Ala	ATD	53	42	110	69	31	-105	0.1877	0.067	0.155	-0.301	2	NA	0.016	NA	0.736
GRIN1	172	Glu	Gly	ATD	53	42	110	69	31	-105	0.1486	0.035	-0.395	0.238	2	NA	0.016	NA	0.698
GRIN1	172	Glu	Asp	ATD	53	42	110	69	31	-105	0.0716	-0.003	-0.406	-0.025	2	NA	0.016	NA	0.699
GRIN1	173	Gly	Cys	ATD	50	39	107	70	31	-100	0.7009	0.111	-2.258	-0.797	2	NA	0.087	NA	0.377
GRIN1	173	Gly	Arg	ATD	50	39	107	70	31	-100	0.6138	0.072	-2.201	-0.726	2	NA	0.087	NA	0.396
GRIN1	173	Gly	Ser	ATD	50	39	107	70	31	-100	0.2082	0.05	-1.114	-0.205	2	NA	0.013	NA	0.527
GRIN1	173	Gly	Val	ATD	50	39	107	70	31	-100	0.4187	0.098	-2.495	-0.734	2	NA	0.087	NA	0.414
GRIN1	173	Gly	Ala	ATD	50	39	107	70	31	-100	0.2484	0.119	-1.23	-0.481	2	NA	0.013	NA	0.506
GRIN1	173	Gly	Asp	ATD	50	39	107	70	31	-100	0.4789	0.06	-1.99	-0.216	2	NA	0.052	NA	0.392
GRIN1	174	Arg	Trp	ATD	49	37	106	68	27	-99	0.6349	0.228	-1.422	-0.341	43	benign	0.044	NA	0.374
GRIN1	174	Arg	Gly	ATD	49	37	106	68	27	-99	0.4745	0.227	-1.075	0.821	43	NA	0.017	NA	0.609
GRIN1	174	Arg	Leu	ATD	49	37	106	68	27	-99	0.2115	0.317	-0.892	-0.065	43	NA	0.03	NA	0.64
GRIN1	174	Arg	Pro	ATD	49	37	106	68	27	-99	0.5589	0.225	-1.006	0.78	43	NA	0.017	NA	0.638
GRIN1	174	Arg	Gln	ATD	49	37	106	68	27	-99	0.2631	0.079	0.156	0.232	43	benign	0.043	NA	0.717
GRIN1	175	Ala	Ser	ATD	49	39	107	65	26	-102	0.1182	-0.104	0.278	0.308	14	NA	0.044	NA	0.753
GRIN1	175	Ala	Pro	ATD	49	39	107	65	26	-102	0.3596	-0.077	-0.729	0.457	14	NA	0.012	NA	0.665
GRIN1	175	Ala	Thr	ATD	49	39	107	65	26	-102	0.1575	-0.075	-0.162	0.071	14	NA	0.01	NA	0.769
GRIN1	175	Ala	Val	ATD	49	39	107	65	26	-102	0.3182	-0.036	-1.009	-0.32	14	benign	0.037	NA	0.616
GRIN1	175	Ala	Gly	ATD	49	39	107	65	26	-102	0.1782	-0.094	0.075	0.535	14	NA	0.01	NA	0.794
GRIN1	175	Ala	Glu	ATD	49	39	107	65	26	-102	0.2066	-0.194	-0.108	0.292	14	NA	0.01	NA	0.771
GRIN1	176	Ala	Ser	ATD	47	38	106	65	28	-100	0.1239	-0.082	-0.348	0.334	6	NA	0.04	NA	0.703
GRIN1	176	Ala	Pro	ATD	47	38	106	65	28	-100	0.1703	-0.073	-0.978	0.497	6	NA	0.047	NA	0.652
GRIN1	176	Ala	Thr	ATD	47	38	106	65	28	-100	0.0808	-0.08	-0.156	0.077	6	NA	0.04	NA	0.749
GRIN1	176	Ala	Val	ATD	47	38	106	65	28	-100	0.0609	0.066	0.135	-0.367	6	NA	0.075	NA	0.778
GRIN1	176	Ala	Gly	ATD	47	38	106	65	28	-100	0.1108	-0.088	-0.636	0.598	6	NA	0.076	NA	0.645
GRIN1	176	Ala	Asp	ATD	47	38	106	65	28	-100	0.1773	-0.082	-1.094	0.337	6	NA	0.047	NA	0.55
GRIN1	177	Gln	Glu	ATD	45	32	101	65	27	-96	0.1341	0.017	-0.217	0.315	22	NA	0.007	NA	0.746
GRIN1	177	Gln	Lys	ATD	45	32	101	65	27	-96	0.1047	-0.037	-0.044	0.167	22	NA	0.007	NA	0.721
GRIN1	177	Gln	Leu	ATD	45	32	101	65	27	-96	0.048	0.224	0.074	-0.73	22	NA	0.007	NA	0.756
GRIN1	177	Gln	Pro	ATD	45	32	101	65	27	-96	0.2353	0.044	-0.538	0.558	22	NA	0.008	NA	0.683
GRIN1	177	Gln	Arg	ATD	45	32	101	65	27	-96	0.1185	-0.019	-0.203	-0.203	22	NA	0.007	NA	0.726
GRIN1	177	Gln	His	ATD	45	32	101	65	27	-96	0.155	0.023	-0.319	-0.075	22	NA	0.007	NA	0.706
GRIN1	178	Lys	Gln	ATD	44	35	103	62	23	-98	0.1147	0.028	0.162	-0.129	65	NA	0.003	NA	0.792
GRIN1	178	Lys	Glu	ATD	44	35	103	62	23	-98	0.1149	-0.073	0.259	0.086	65	NA	0.003	NA	0.777
GRIN1	178	Lys	Ile	ATD	44	35	103	62	23	-98	0.1827	0.172	-1.427	-0.584	65	NA	0.006	NA	0.526
GRIN1	178	Lys	Thr	ATD	44	35	103	62	23	-98	0.0781	0.128	-0.348	-0.059	65	NA	0.002	NA	0.735
GRIN1	178	Lys	Arg	ATD	44	35	103	62	23	-98	0.1294	0.05	-0.315	-0.265	65	NA	0.002	NA	0.728
GRIN1	178	Lys	Asn	ATD	44	35	103	62	23	-98	0.0895	0.039	-0.07	0.086	65	NA	0.002	NA	0.773
GRIN1	179	Arg	Cys	ATD	43	37	104	58	23	-102	0.4237	0.124	-0.636	-0.211	30	NA	0.035	NA	0.535
GRIN1	179	Arg	Gly	ATD	43	37	104	58	23	-102	0.4541	0.111	-0.229	0.876	30	NA	0.002	NA	0.598
GRIN1	179	Arg	Ser	ATD	43	37	104	58	23	-102	0.2081	0.098	0.46	0.599	30	NA	0.006	NA	0.744
GRIN1	179	Arg	Leu	ATD	43	37	104	58	23	-102	0.2251	0.209	-0.345	-0.556	30	NA	0.002	NA	0.656
GRIN1	179	Arg	Pro	ATD	43	37	104	58	23	-102	0.5043	0.114	-0.447	0.752	30	NA	0.035	NA	0.554
GRIN1	179	Arg	His	ATD	43	37	104	58	23	-102	0.2671	0.099	-0.118	0.111	30	NA	0.002	NA	0.63
GRIN1	180	Leu	Val	ATD	41	34	101	61	26	-97	0.2609	-0.232	-0.51	0.235	6	NA	0.006	NA	0.631
GRIN1	180	Leu	Met	ATD	41	34	101	61	26	-97	0.2382	-0.357	-0.312	0.588	6	NA	0.006	NA	0.674
GRIN1	180	Leu	Pro	ATD	41	34	101	61	26	-97	0.697	-0.389	-2.33	1.707	6	NA	0.079	NA	0.325
GRIN1	180	Leu	Arg	ATD	41	34	101	61	26	-97	0.499	-0.392	-2.058	0.954	6	NA	0.077	NA	0.402
GRIN1	180	Leu	Gln	ATD	41	34	101	61	26	-97	0.6406	-0.395	-2.085	1.095	6	NA	0.08	NA	0.331
GRIN1	181	Glu	Gln	ATD	39	31	99	60	23	-94	0.0703	0.063	0.141	-0.337	26	NA	0.04	NA	0.789
GRIN1	181	Glu	Lys	ATD	39	31	99	60	23	-94	0.139	-0.094	0.217	-0.18	26	NA	0.003	NA	0.788
GRIN1	181	Glu	Val	ATD	39	31	99	60	23	-94	0.1996	0.297	-0.684	-1.033	26	NA	0.01	NA	0.587
GRIN1	181	Glu	Ala	ATD	39	31	99	60	23	-94	0.1725	0.22	-0.293	-0.41	26	NA	0.005	NA	0.724
GRIN1	181	Glu	Gly	ATD	39	31	99	60	23	-94	0.1986	0.171	-1.06	0.35	26	NA	0.01	NA	0.547
GRIN1	181	Glu	Asp	ATD	39	31	99	60	23	-94	0.1857	0.144	-0.623	0.214	26	NA	0.039	NA	0.645
GRIN1	182	Thr	Ser	ATD	39	34	100	57	20	-97	0.1091	-0.006	0.364	0.243	72	NA	0.007	NA	0.818
GRIN1	182	Thr	Pro	ATD	39	34	100	57	20	-97	0.3938	0.005	-0.566	0.323	72	NA	0.043	NA	0.612
GRIN1	182	Thr	Ala	ATD	39	34	100	57	20	-97	0.1628	0.101	0.064	-0.071	72	NA	0.009	NA	0.815
GRIN1	182	Thr	Met	ATD	39	34	100	57	20	-97	0.226	0.024	-0.656	-0.273	72	NA	0.043	NA	0.639
GRIN1	182	Thr	Arg	ATD	39	34	100	57	20	-97	0.1441	-0.074	0.09	-0.153	72	NA	0.009	NA	0.829
GRIN1	182	Thr	Lys	ATD	39	34	100	57	20	-97	0.1609	-0.214	0.492	0.037	72	NA	0.006	NA	0.824
GRIN1	183	Leu	Val	ATD	38	35	100	56	23	-98	0.2416	-0.063	0.144	0.185	34	NA	0.04	NA	0.751
GRIN1	183	Leu	Met	ATD	38	35	100	56	23	-98	0.3269	-0.142	0.261	0.302	34	NA	0.003	NA	0.624
GRIN1	183	Leu	Pro	ATD	38	35	100	56	23	-98	0.3821	-0.161	-0.395	1.02	34	NA	0.005	NA	0.597
GRIN1	183	Leu	Arg	ATD	38	35	100	56	23	-98	0.2151	-0.259	0.112	0.43	34	NA	0.005	NA	0.751
GRIN1	183	Leu	Gln	ATD	38	35	100	56	23	-98	0.1746	-0.216	0.393	0.509	34	NA	0.006	NA	0.805
GRIN1	184	Leu	Val	ATD	35	31	97	58	24	-93	0.1432	-0.344	-0.439	0.228	2	NA	0.04	NA	0.728
GRIN1	184	Leu	Met	ATD	35	31	97	58	24	-93	0.1764	-0.407	-0.206	0.504	2	NA	0.006	NA	0.761
GRIN1	184	Leu	Pro	ATD	35	31	97	58	24	-93	0.2265	-0.442	-1.955	1.591	2	NA	0.007	NA	0.454
GRIN1	184	Leu	Arg	ATD	35	31	97	58	24	-93	0.1239	-0.45	-1.735	0.822	2	NA	0.007	NA	0.529
GRIN1	184	Leu	Gln	ATD	35	31	97	58	24	-93	0.1877	-0.448	-1.655	0.968	2	NA	0.007	NA	0.504
GRIN1	185	Glu	Gln	ATD	34	30	95	55	21	-92	0.1237	0.102	0.029	-0.208	35	NA	0.005	NA	0.707
GRIN1	185	Glu	Lys	ATD	34	30	95	55	21	-92	0.1786	-0.037	0.059	-0.082	35	NA	0.005	NA	0.703
GRIN1	185	Glu	Val	ATD	34	30	95	55	21	-92	0.2568	0.259	-1.23	-0.556	35	NA	0.006	NA	0.464
GRIN1	185	Glu	Ala	ATD	34	30	95	55	21	-92	0.2044	0.276	-0.46	-0.207	35	NA	0.038	NA	0.602
GRIN1	185	Glu	Gly	ATD	34	30	95	55	21	-92	0.298	0.211	-1.063	0.257	35	NA	0.006	NA	0.485
GRIN1	185	Glu	Asp	ATD	34	30	95	55	21	-92	0.1351	0.168	-0.588	0.092	35	NA	0.006	NA	0.676
GRIN1	186	Glu	Gln	ATD	32	32	96	53	21	-93	0.1459	0.102	-0.005	-0.135	48	NA	0.005	NA	0.767
GRIN1	186	Glu	Lys	ATD	32	32	96	53	21	-93	0.0969	-0.073	0.089	-0.058	48	NA	0.005	NA	0.797
GRIN1	186	Glu	Val	ATD	32	32	96	53	21	-93	0.2316	0.213	-1.255	-0.258	48	NA	0.006	NA	0.509
GRIN1	186	Glu	Ala	ATD	32	32	96	53	21	-93	0.163	0.295	-0.283	-0.094	48	NA	0.005	NA	0.74
GRIN1	186	Glu	Gly	ATD	32	32	96	53	21	-93	0.1568	0.183	-0.858	0.187	48	NA	0.019	NA	0.662
GRIN1	186	Glu	Asp	ATD	32	32	96	53	21	-93	0.1216	0.108	-0.484	0.039	48	NA	0.005	NA	0.722
GRIN1	187	Arg	Cys	ATD	31	31	95	54	23	-91	0.2203	0.127	-0.7	-0.165	20	NA	0.006	NA	0.59
GRIN1	187	Arg	Gly	ATD	31	31	95	54	23	-91	0.1008	0.116	-0.494	0.445	20	NA	0.005	NA	0.723
GRIN1	187	Arg	Ser	ATD	31	31	95	54	23	-91	0.0739	0.103	0.181	0.285	20	NA	0.006	NA	0.793
GRIN1	187	Arg	Leu	ATD	31	31	95	54	23	-91	0.0969	0.308	-0.173	-0.314	20	NA	0.005	NA	0.784
GRIN1	187	Arg	Pro	ATD	31	31	95	54	23	-91	0.1127	0.112	-0.564	0.379	20	NA	0.006	NA	0.727
GRIN1	187	Arg	His	ATD	31	31	95	54	23	-91	0.0986	0.07	-0.019	0.064	20	NA	0.005	NA	0.764
GRIN1	188	Glu	Gln	ATD	29	28	92	55	24	-88	0.1472	0.017	-0.007	-0.125	49	NA	0.006	NA	0.7
GRIN1	188	Glu	Lys	ATD	29	28	92	55	24	-88	0.0846	-0.025	0.174	-0.042	49	NA	0.007	NA	0.734
GRIN1	188	Glu	Val	ATD	29	28	92	55	24	-88	0.2541	0.057	-1.001	-0.314	49	NA	0.007	NA	0.524
GRIN1	188	Glu	Ala	ATD	29	28	92	55	24	-88	0.1761	0.06	0.298	-0.106	49	NA	0.007	NA	0.719
GRIN1	188	Glu	Gly	ATD	29	28	92	55	24	-88	0.0997	-0.029	1.697	0.194	49	NA	0.006	NA	0.744
GRIN1	188	Glu	Asp	ATD	29	28	92	55	24	-88	0.0894	-0.031	0.244	0.074	49	NA	0.007	NA	0.724
GRIN1	189	Ser	Pro	ATD	32	29	94	58	25	-89	0.1341	-0.004	-0.551	0.064	31	NA	0.004	NA	0.66
GRIN1	189	Ser	Ala	ATD	32	29	94	58	25	-89	0.0888	0.046	0.305	-0.207	31	NA	0.004	NA	0.738
GRIN1	189	Ser	Thr	ATD	32	29	94	58	25	-89	0.0885	0.003	0.179	-0.17	31	NA	0.004	NA	0.738
GRIN1	189	Ser	Phe	ATD	32	29	94	58	25	-89	0.0666	0.038	-0.08	-0.61	31	NA	0.002	NA	0.704
GRIN1	189	Ser	Cys	ATD	32	29	94	58	25	-89	0.1612	0.015	-0.376	-0.46	31	NA	0.002	NA	0.646
GRIN1	189	Ser	Tyr	ATD	32	29	94	58	25	-89	0.0954	0.001	-0.335	-0.654	31	NA	0.002	NA	0.671
GRIN1	190	Lys	Gln	NA	34	27	94	62	27	-88	0.1771	0.122	0.04	-0.113	36	NA	0.002	NA	0.66
GRIN1	190	Lys	Glu	NA	34	27	94	62	27	-88	0.1812	-0.014	0.077	0.01	36	NA	0.002	NA	0.695
GRIN1	190	Lys	Met	NA	34	27	94	62	27	-88	0.3505	0.207	-0.796	-0.376	36	NA	0.017	NA	0.507
GRIN1	190	Lys	Thr	NA	34	27	94	62	27	-88	0.1733	0.167	-0.018	-0.088	36	NA	0.002	NA	0.649
GRIN1	190	Lys	Arg	NA	34	27	94	62	27	-88	0.2421	0.14	-0.363	-0.194	36	NA	0.002	NA	0.57
GRIN1	190	Lys	Asn	NA	34	27	94	62	27	-88	0.289	0.136	-0.236	0.029	36	NA	0.002	NA	0.566
GRIN1	191	Ala	Ser	NA	38	27	95	65	29	-88	0.1395	-0.025	-0.505	0.341	19	NA	0.008	NA	0.649
GRIN1	191	Ala	Pro	NA	38	27	95	65	29	-88	0.1153	-0.045	-0.801	0.392	19	NA	0.026	NA	0.639
GRIN1	191	Ala	Thr	NA	38	27	95	65	29	-88	0.0784	-0.025	0.082	0.108	19	NA	0.006	NA	0.696
GRIN1	191	Ala	Val	NA	38	27	95	65	29	-88	0.0465	0.518	1.289	-0.432	19	NA	0.112	NA	0.716
GRIN1	191	Ala	Gly	NA	38	27	95	65	29	-88	0.1457	-0.022	-1.322	0.489	19	NA	0.013	NA	0.497
GRIN1	191	Ala	Glu	NA	38	27	95	65	29	-88	0.2996	-0.041	-0.935	0.277	19	NA	0.026	NA	0.613
GRIN1	192	Glu	Gln	ATD	38	26	94	68	33	-86	0.2404	0.035	0.167	-0.165	28	NA	0.008	NA	0.672
GRIN1	192	Glu	Lys	ATD	38	26	94	68	33	-86	0.3473	0.021	0.092	-0.055	28	NA	0.006	NA	0.634
GRIN1	192	Glu	Val	ATD	38	26	94	68	33	-86	0.3739	0.585	1.311	-0.595	28	NA	0.046	NA	0.659
GRIN1	192	Glu	Ala	ATD	38	26	94	68	33	-86	0.4667	0.141	0.811	-0.223	28	NA	0.079	NA	0.649
GRIN1	192	Glu	Gly	ATD	38	26	94	68	33	-86	0.5292	0.056	-0.422	0.237	28	NA	0.04	NA	0.619
GRIN1	192	Glu	Asp	ATD	38	26	94	68	33	-86	0.2655	0.014	-0.33	0.121	28	benign	0.037	NA	0.59
GRIN1	193	Lys	Gln	ATD	40	29	96	70	34	-88	0.3109	0.029	0.057	-0.094	9	NA	0.005	NA	0.642
GRIN1	193	Lys	Glu	ATD	40	29	96	70	34	-88	0.2469	0.018	-0.047	0.126	9	NA	0.005	NA	0.66
GRIN1	193	Lys	Met	ATD	40	29	96	70	34	-88	0.2509	0.087	-0.009	-0.464	9	NA	0.005	NA	0.665
GRIN1	193	Lys	Thr	ATD	40	29	96	70	34	-88	0.192	0.061	0.25	-0.107	9	NA	0.039	NA	0.714
GRIN1	193	Lys	Arg	ATD	40	29	96	70	34	-88	0.1641	0.033	-0.213	-0.168	9	NA	0.005	NA	0.684
GRIN1	193	Lys	Asn	ATD	40	29	96	70	34	-88	0.2681	0.029	-0.058	0.132	9	NA	0.005	NA	0.645
GRIN1	194	Val	Leu	ATD	43	30	98	69	31	-90	0.1487	-0.127	-0.34	-0.102	33	NA	0.008	NA	0.625
GRIN1	194	Val	Met	ATD	43	30	98	69	31	-90	0.251	-0.163	-0.003	0.244	33	NA	0.008	NA	0.631
GRIN1	194	Val	Ala	ATD	43	30	98	69	31	-90	0.2067	-0.137	0.194	0.45	33	NA	0.008	NA	0.693
GRIN1	194	Val	Gly	ATD	43	30	98	69	31	-90	0.3569	-0.179	-0.607	0.957	33	NA	0.042	NA	0.577
GRIN1	194	Val	Glu	ATD	43	30	98	69	31	-90	0.286	-0.316	0.253	0.728	33	NA	0.041	NA	0.633
GRIN1	195	Leu	Val	ATD	46	31	99	74	35	-90	0.0634	0.111	0.247	0.169	5	NA	0.005	NA	0.752
GRIN1	195	Leu	Met	ATD	46	31	99	74	35	-90	0.1612	-0.091	0.199	0.528	5	NA	0.005	NA	0.762
GRIN1	195	Leu	Pro	ATD	46	31	99	74	35	-90	0.2014	-0.102	-0.503	1.339	5	NA	0.007	NA	0.678
GRIN1	195	Leu	Arg	ATD	46	31	99	74	35	-90	0.1413	-0.18	0.027	0.872	5	NA	0.005	NA	0.734
GRIN1	195	Leu	Gln	ATD	46	31	99	74	35	-90	0.1963	-0.183	0.473	0.933	5	NA	0.014	NA	0.767
GRIN1	196	Gln	Glu	ATD	49	33	102	73	32	-93	0.0656	-0.025	-0.098	0.26	34	NA	0.01	NA	0.737
GRIN1	196	Gln	Lys	ATD	49	33	102	73	32	-93	0.0952	-0.038	-0.019	0.054	34	NA	0.01	NA	0.727
GRIN1	196	Gln	Leu	ATD	49	33	102	73	32	-93	0.1347	0.101	-0.749	-0.384	34	benign	0.008	NA	0.626
GRIN1	196	Gln	Pro	ATD	49	33	102	73	32	-93	0.1349	0.018	-0.416	0.4	34	NA	0.01	NA	0.72
GRIN1	196	Gln	Arg	ATD	49	33	102	73	32	-93	0.1138	-0.044	-0.233	-0.139	34	NA	0.01	NA	0.744
GRIN1	196	Gln	His	ATD	49	33	102	73	32	-93	0.1413	0.034	-0.394	-0.051	34	NA	0.01	NA	0.715
GRIN1	197	Phe	Leu	ATD	53	37	105	77	38	-96	0.1161	-0.049	-0.687	0.044	10	NA	0.013	NA	0.623
GRIN1	197	Phe	Val	ATD	53	37	105	77	38	-96	0.2253	-0.067	-0.774	0.248	10	NA	0.013	NA	0.592
GRIN1	197	Phe	Ile	ATD	53	37	105	77	38	-96	0.1478	-0.006	-0.671	0.071	10	NA	0.013	NA	0.651
GRIN1	197	Phe	Ser	ATD	53	37	105	77	38	-96	0.283	-0.242	-1.854	1.347	10	NA	0.016	NA	0.359
GRIN1	197	Phe	Cys	ATD	53	37	105	77	38	-96	0.5056	-0.233	-1.946	0.453	10	NA	0.016	NA	0.381
GRIN1	197	Phe	Tyr	ATD	53	37	105	77	38	-96	0.1119	-0.34	-0.13	0.013	10	NA	0.006	NA	0.722
GRIN1	198	Asp	Tyr	ATD	56	39	107	81	40	-96	0.1683	0.151	-1.079	-0.511	26	NA	0.086	NA	0.58
GRIN1	198	Asp	His	ATD	56	39	107	81	40	-96	0.2006	0.148	-0.553	-0.202	26	NA	0.086	NA	0.711
GRIN1	198	Asp	Asn	ATD	56	39	107	81	40	-96	0.1026	0.038	-0.025	-0.062	26	benign	0.004	NA	0.757
GRIN1	198	Asp	Val	ATD	56	39	107	81	40	-96	0.1829	0.195	-0.974	-0.233	26	benign	0.072	NA	0.624
GRIN1	198	Asp	Ala	ATD	56	39	107	81	40	-96	0.1214	0.204	-0.188	-0.12	26	NA	0.009	NA	0.759
GRIN1	198	Asp	Gly	ATD	56	39	107	81	40	-96	0.1313	0.152	-0.687	0.128	26	NA	0.086	NA	0.641
GRIN1	198	Asp	Glu	ATD	56	39	107	81	40	-96	0.0756	0.042	0.01	-0.006	26	benign	0.004	NA	0.762
GRIN1	199	Pro	Ser	ATD	59	42	111	80	39	-100	0.1984	0.081	0.022	-0.123	66	NA	0.123	NA	0.777
GRIN1	199	Pro	Ala	ATD	59	42	111	80	39	-100	0.2527	0.181	-0.078	-0.226	66	NA	0.123	NA	0.777
GRIN1	199	Pro	Thr	ATD	59	42	111	80	39	-100	0.1483	0.091	-0.152	-0.225	66	NA	0.123	NA	0.793
GRIN1	199	Pro	Leu	ATD	59	42	111	80	39	-100	0.2156	0.179	-0.903	-0.375	66	NA	0.22	NA	0.649
GRIN1	199	Pro	Arg	ATD	59	42	111	80	39	-100	0.2777	0.002	-0.516	-0.435	66	NA	0.222	NA	0.702
GRIN1	199	Pro	Gln	ATD	59	42	111	80	39	-100	0.3214	0.065	-0.288	-0.311	66	NA	0.123	NA	0.709
GRIN1	200	Gly	Trp	ATD	62	46	114	83	44	-100	0.6942	0.036	-1.686	-0.365	87	NA	0.066	NA	0.388
GRIN1	200	Gly	Arg	ATD	62	46	114	83	44	-100	0.2913	-0.004	-0.694	-0.281	87	NA	0.103	NA	0.594
GRIN1	200	Gly	Val	ATD	62	46	114	83	44	-100	0.4206	0.062	-1.298	-0.2	87	NA	0.066	NA	0.505
GRIN1	200	Gly	Ala	ATD	62	46	114	83	44	-100	0.3146	0.067	-0.367	-0.163	87	NA	0.086	NA	0.708
GRIN1	200	Gly	Glu	ATD	62	46	114	83	44	-100	0.2833	-0.041	-0.342	-0.111	87	NA	0.086	NA	0.728
GRIN1	201	Thr	Ser	ATD	59	42	110	84	44	-97	0.078	0.008	0.177	0.125	47	NA	0.086	NA	0.798
GRIN1	201	Thr	Pro	ATD	59	42	110	84	44	-97	0.1091	0.019	-0.756	0.235	47	NA	0.166	NA	0.644
GRIN1	201	Thr	Ala	ATD	59	42	110	84	44	-97	0.0848	0.121	-0.13	-0.021	47	NA	0.12	NA	0.789
GRIN1	201	Thr	Ile	ATD	59	42	110	84	44	-97	0.1131	0.067	-1.188	-0.246	47	benign	0.018	NA	0.548
GRIN1	201	Thr	Asn	ATD	59	42	110	84	44	-97	0.0913	-0.035	-0.105	0.045	47	NA	0.12	NA	0.794
GRIN1	202	Lys	Gln	ATD	62	45	112	88	48	-96	0.129	0.078	-0.011	-0.033	43	NA	0.111	NA	0.75
GRIN1	202	Lys	Glu	ATD	62	45	112	88	48	-96	0.0774	0.064	-0.054	0.134	43	NA	0.111	NA	0.76
GRIN1	202	Lys	Met	ATD	62	45	112	88	48	-96	0.2932	0.148	-0.614	-0.126	43	NA	0.228	NA	0.654
GRIN1	202	Lys	Thr	ATD	62	45	112	88	48	-96	0.0889	0.092	0.336	0.038	43	NA	0.111	NA	0.745
GRIN1	202	Lys	Arg	ATD	62	45	112	88	48	-96	0.1137	0.081	-0.343	-0.126	43	NA	0.144	NA	0.759
GRIN1	202	Lys	Asn	ATD	62	45	112	88	48	-96	0.1189	0.074	-0.073	0.07	43	NA	0.111	NA	0.77
GRIN1	203	Asn	Tyr	ATD	58	41	108	86	47	-92	0.5435	0.127	-2.001	-0.401	80	NA	0.132	NA	0.408
GRIN1	203	Asn	His	ATD	58	41	108	86	47	-92	0.3769	0.117	-1.083	-0.117	80	NA	0.132	NA	0.536
GRIN1	203	Asn	Asp	ATD	58	41	108	86	47	-92	0.1281	-0.528	1.016	0.045	80	NA	0.241	NA	0.767
GRIN1	203	Asn	Ile	ATD	58	41	108	86	47	-92	0.4764	0.143	-2.175	-0.293	80	NA	0.161	NA	0.428
GRIN1	203	Asn	Thr	ATD	58	41	108	86	47	-92	0.2727	0.117	-0.881	-0.066	80	NA	0.166	NA	0.577
GRIN1	203	Asn	Ser	ATD	58	41	108	86	47	-92	0.1598	0.102	-0.343	0.056	80	NA	0.149	NA	0.746
GRIN1	203	Asn	Lys	ATD	58	41	108	86	47	-92	0.2602	0.094	-0.758	-0.041	80	NA	0.166	NA	0.576
GRIN1	204	Val	Leu	ATD	54	38	105	82	44	-92	0.0911	0.066	0.264	-0.19	8	NA	0.041	NA	0.703
GRIN1	204	Val	Met	ATD	54	38	105	82	44	-92	0.1771	-0.067	0.227	0.098	8	benign	0.04	NA	0.707
GRIN1	204	Val	Ala	ATD	54	38	105	82	44	-92	0.1662	-0.059	-0.569	0.375	8	NA	0.091	NA	0.644
GRIN1	204	Val	Gly	ATD	54	38	105	82	44	-92	0.2202	-0.102	-1.571	0.979	8	NA	0.095	NA	0.374
GRIN1	204	Val	Glu	ATD	54	38	105	82	44	-92	0.2518	-0.115	-1.259	0.695	8	NA	0.095	NA	0.461
GRIN1	205	Thr	Ser	ATD	53	37	103	85	47	-89	0.1651	-0.014	0.173	0.224	37	NA	0.007	NA	0.744
GRIN1	205	Thr	Pro	ATD	53	37	103	85	47	-89	0.5442	0.033	-0.995	0.307	37	NA	0.028	NA	0.579
GRIN1	205	Thr	Ala	ATD	53	37	103	85	47	-89	0.188	0.086	-0.268	-0.09	37	NA	0.007	NA	0.706
GRIN1	205	Thr	Met	ATD	53	37	103	85	47	-89	0.3431	0.047	-0.809	-0.281	37	benign	0.07	NA	0.512
GRIN1	205	Thr	Arg	ATD	53	37	103	85	47	-89	0.1726	-0.208	-0.171	-0.151	37	NA	0.007	NA	0.706
GRIN1	205	Thr	Lys	ATD	53	37	103	85	47	-89	0.1615	-0.078	-0.092	0.012	37	NA	0.007	NA	0.73
GRIN1	206	Ala	Ser	ATD	51	34	100	84	45	-86	0.0839	-0.184	0.127	0.245	78	NA	0.007	NA	0.77
GRIN1	206	Ala	Pro	ATD	51	34	100	84	45	-86	0.1569	-0.217	-0.419	0.267	78	NA	0.041	NA	0.718
GRIN1	206	Ala	Thr	ATD	51	34	100	84	45	-86	0.1331	-0.166	-0.235	0.051	78	NA	0.007	NA	0.741
GRIN1	206	Ala	Val	ATD	51	34	100	84	45	-86	0.151	-0.103	-1.067	-0.258	78	benign	0.07	NA	0.599
GRIN1	206	Ala	Gly	ATD	51	34	100	84	45	-86	0.1394	-0.148	-0.802	0.337	78	NA	0.027	NA	0.616
GRIN1	206	Ala	Asp	ATD	51	34	100	84	45	-86	0.0868	-0.214	-0.656	0.238	78	NA	0.089	NA	0.642
GRIN1	207	Leu	Val	ATD	49	34	101	79	41	-89	0.1141	0.002	0.152	0.191	22	NA	0.006	NA	0.772
GRIN1	207	Leu	Met	ATD	49	34	101	79	41	-89	0.1706	-0.154	0.21	0.517	22	NA	0.006	NA	0.759
GRIN1	207	Leu	Pro	ATD	49	34	101	79	41	-89	0.2555	-0.188	-0.784	1.299	22	NA	0.027	NA	0.589
GRIN1	207	Leu	Arg	ATD	49	34	101	79	41	-89	0.1321	-0.197	-0.443	0.774	22	NA	0.008	NA	0.705
GRIN1	207	Leu	Gln	ATD	49	34	101	79	41	-89	0.1067	-0.409	0.26	0.877	22	NA	0.006	NA	0.754
GRIN1	208	Leu	Val	ATD	49	35	101	80	44	-89	0.3931	-0.369	-0.384	0.245	1	NA	0.041	NA	0.669
GRIN1	208	Leu	Met	ATD	49	35	101	80	44	-89	0.4444	-0.608	-0.367	0.645	1	NA	0.041	NA	0.654
GRIN1	208	Leu	Pro	ATD	49	35	101	80	44	-89	0.8572	-0.642	-2.582	1.64	1	NA	0.127	NA	0.304
GRIN1	208	Leu	Arg	ATD	49	35	101	80	44	-89	0.5982	-0.651	-2.335	1.039	1	NA	0.127	NA	0.394
GRIN1	208	Leu	Gln	ATD	49	35	101	80	44	-89	0.7072	-0.646	-2.226	1.058	1	NA	0.127	NA	0.389
GRIN1	209	Met	Leu	ATD	48	32	98	82	45	-84	0.0635	0.099	-0.396	-0.309	51	NA	0.005	NA	0.694
GRIN1	209	Met	Val	ATD	48	32	98	82	45	-84	0.1025	0.022	-0.216	-0.156	51	NA	0.005	NA	0.732
GRIN1	209	Met	Thr	ATD	48	32	98	82	45	-84	0.0754	-0.053	0.674	0.292	51	benign	0.012	NA	0.768
GRIN1	209	Met	Arg	ATD	48	32	98	82	45	-84	0.0794	-0.151	0.416	0.196	51	NA	0.012	NA	0.768
GRIN1	209	Met	Lys	ATD	48	32	98	82	45	-84	0.0717	-0.163	0.647	0.401	51	NA	0.012	NA	0.768
GRIN1	209	Met	Ile	ATD	48	32	98	82	45	-84	0.095	0.011	-0.531	-0.292	51	NA	0.02	NA	0.689
GRIN1	210	Glu	Gln	ATD	45	30	97	79	42	-84	0.1259	-0.014	0.205	-0.196	62	NA	0.002	NA	0.705
GRIN1	210	Glu	Lys	ATD	45	30	97	79	42	-84	0.0961	-0.244	0.438	-0.045	62	NA	0.012	NA	0.73
GRIN1	210	Glu	Val	ATD	45	30	97	79	42	-84	0.2285	0.168	-1.287	-0.571	62	NA	0.017	NA	0.426
GRIN1	210	Glu	Ala	ATD	45	30	97	79	42	-84	0.158	0.173	-0.522	-0.211	62	NA	0.01	NA	0.636
GRIN1	210	Glu	Gly	ATD	45	30	97	79	42	-84	0.2456	0.123	-1.112	0.304	62	NA	0.017	NA	0.444
GRIN1	210	Glu	Asp	ATD	45	30	97	79	42	-84	0.1812	0.052	-0.521	0.161	62	benign	0.072	NA	0.626
GRIN1	211	Ala	Ser	ATD	45	32	98	77	42	-85	0.1718	-0.067	-0.724	0.407	3	NA	0.031	NA	0.61
GRIN1	211	Ala	Pro	ATD	45	32	98	77	42	-85	0.2398	-0.065	-1.062	0.478	3	NA	0.034	NA	0.582
GRIN1	211	Ala	Thr	ATD	45	32	98	77	42	-85	0.1791	-0.068	-0.034	0.1	3	benign	0.004	NA	0.733
GRIN1	211	Ala	Val	ATD	45	32	98	77	42	-85	0.0812	0.172	1.249	-0.405	3	benign	0.043	NA	0.791
GRIN1	211	Ala	Gly	ATD	45	32	98	77	42	-85	0.3855	-0.064	-1.446	0.588	3	NA	0.034	NA	0.369
GRIN1	211	Ala	Glu	ATD	45	32	98	77	42	-85	0.3617	-0.07	-1.134	0.208	3	NA	0.034	NA	0.485
GRIN1	212	Lys	Gln	ATD	44	32	97	79	44	-83	0.215	0.461	-0.582	-0.182	41	NA	0.043	NA	0.664
GRIN1	212	Lys	Glu	ATD	44	32	97	79	44	-83	0.1924	0.485	-0.894	0.009	41	NA	0.027	NA	0.59
GRIN1	212	Lys	Ile	ATD	44	32	97	79	44	-83	0.2319	0.584	-1.83	-0.777	41	NA	0.017	NA	0.391
GRIN1	212	Lys	Thr	ATD	44	32	97	79	44	-83	0.2771	0.527	-1.161	-0.127	41	NA	0.017	NA	0.44
GRIN1	212	Lys	Arg	ATD	44	32	97	79	44	-83	0.1022	0.296	-0.375	-0.206	41	NA	0.002	NA	0.703
GRIN1	212	Lys	Asn	ATD	44	32	97	79	44	-83	0.2292	0.492	-1.162	0.061	41	NA	0.017	NA	0.485
GRIN1	213	Glu	Gln	ATD	42	28	94	78	42	-81	0.2643	0.042	0.002	-0.05	43	NA	0.002	NA	0.642
GRIN1	213	Glu	Lys	ATD	42	28	94	78	42	-81	0.0999	0.012	-0.062	0.083	43	NA	0.002	NA	0.671
GRIN1	213	Glu	Val	ATD	42	28	94	78	42	-81	0.3908	0.149	-1.164	-0.146	43	NA	0.05	NA	0.47
GRIN1	213	Glu	Ala	ATD	42	28	94	78	42	-81	0.2052	0.261	-0.062	0.006	43	NA	0.002	NA	0.663
GRIN1	213	Glu	Gly	ATD	42	28	94	78	42	-81	0.2031	0.128	-0.633	0.29	43	NA	0.076	NA	0.593
GRIN1	213	Glu	Asp	ATD	42	28	94	78	42	-81	0.1488	0.024	-0.255	0.097	43	NA	0.002	NA	0.676
GRIN1	214	Leu	Val	ATD	40	27	94	75	39	-83	0.1678	-0.073	0.254	0.153	31	NA	0.003	NA	0.725
GRIN1	214	Leu	Met	ATD	40	27	94	75	39	-83	0.2232	-0.089	0.389	0.138	31	NA	0.012	NA	0.735
GRIN1	214	Leu	Pro	ATD	40	27	94	75	39	-83	0.3342	-0.121	0.171	0.758	31	NA	0.003	NA	0.688
GRIN1	214	Leu	Arg	ATD	40	27	94	75	39	-83	0.1826	-0.16	0.458	0.276	31	NA	0.012	NA	0.745
GRIN1	214	Leu	Gln	ATD	40	27	94	75	39	-83	0.236	-0.176	0.765	0.315	31	NA	0.012	NA	0.73
GRIN1	215	Glu	Gln	ATD	37	28	93	72	40	-82	0.0619	-0.01	0.066	-0.108	17	NA	0.003	NA	0.707
GRIN1	215	Glu	Lys	ATD	37	28	93	72	40	-82	0.1374	-0.135	0.185	-0.048	17	NA	0.003	NA	0.733
GRIN1	215	Glu	Val	ATD	37	28	93	72	40	-82	0.172	0.117	-1.37	-0.112	17	NA	0.007	NA	0.414
GRIN1	215	Glu	Ala	ATD	37	28	93	72	40	-82	0.1525	0.109	-0.39	-0.048	17	NA	0.003	NA	0.664
GRIN1	215	Glu	Gly	ATD	37	28	93	72	40	-82	0.1193	0.059	-0.141	0.15	17	NA	0.003	NA	0.681
GRIN1	215	Glu	Asp	ATD	37	28	93	72	40	-82	0.1224	-0.06	0.042	0.024	17	NA	0.003	NA	0.672
GRIN1	216	Ala	Ser	ATD	39	30	96	70	38	-86	0.0705	-0.22	-0.323	0.284	3	NA	0.003	NA	0.657
GRIN1	216	Ala	Pro	ATD	39	30	96	70	38	-86	0.257	-0.375	0.175	0.366	3	NA	0.003	NA	0.703
GRIN1	216	Ala	Thr	ATD	39	30	96	70	38	-86	0.154	-0.213	-0.56	0.076	3	NA	0.038	NA	0.648
GRIN1	216	Ala	Val	ATD	39	30	96	70	38	-86	0.1576	-0.039	-0.874	-0.317	3	NA	0.022	NA	0.609
GRIN1	216	Ala	Gly	ATD	39	30	96	70	38	-86	0.2288	-0.197	-1.28	0.441	3	NA	0.008	NA	0.456
GRIN1	216	Ala	Asp	ATD	39	30	96	70	38	-86	0.211	-0.212	-1.407	0.273	3	NA	0.008	NA	0.367
GRIN1	217	Arg	Trp	ATD	41	34	98	72	41	-86	0.7884	0.418	-2.233	-0.475	19	pathogenic	0.577	NA	0.344
GRIN1	217	Arg	Gly	ATD	41	34	98	72	41	-86	0.6131	0.417	-1.288	0.547	19	NA	0.132	NA	0.493
GRIN1	217	Arg	Leu	ATD	41	34	98	72	41	-86	0.6751	0.426	-1.908	-0.474	19	NA	0.139	NA	0.362
GRIN1	217	Arg	Pro	ATD	41	34	98	72	41	-86	0.5868	0.414	-1.293	0.433	19	NA	0.132	NA	0.498
GRIN1	217	Arg	Gln	ATD	41	34	98	72	41	-86	0.3556	0.342	-0.073	0.084	19	benign	0.037	NA	0.718
GRIN1	218	Val	Phe	ATD	41	36	102	69	38	-91	0.5457	-0.494	-1.297	-0.128	1	NA	0.015	NA	0.506
GRIN1	218	Val	Leu	ATD	41	36	102	69	38	-91	0.5861	-0.418	-0.789	-0.122	1	NA	0.028	NA	0.638
GRIN1	218	Val	Ile	ATD	41	36	102	69	38	-91	0.2146	-0.215	-0.295	-0.06	1	NA	0.008	NA	0.747
GRIN1	218	Val	Ala	ATD	41	36	102	69	38	-91	0.3664	-0.38	-0.59	0.575	1	NA	0.044	NA	0.697
GRIN1	218	Val	Gly	ATD	41	36	102	69	38	-91	0.7744	-0.525	-1.95	1.138	1	NA	0.022	NA	0.35
GRIN1	218	Val	Asp	ATD	41	36	102	69	38	-91	0.6334	-0.52	-2.255	1.068	1	NA	0.095	NA	0.363
GRIN1	219	Ile	Phe	ATD	46	38	105	72	39	-93	0.1328	-0.492	-1.117	0.01	1	NA	0.047	NA	0.508
GRIN1	219	Ile	Leu	ATD	46	38	105	72	39	-93	0.2312	-0.377	-0.641	-0.047	1	NA	0.073	NA	0.641
GRIN1	219	Ile	Val	ATD	46	38	105	72	39	-93	0.1634	-0.048	-0.072	0.08	1	benign	0.004	NA	0.746
GRIN1	219	Ile	Thr	ATD	46	38	105	72	39	-93	0.5544	-0.592	-1.692	0.955	1	NA	0.047	NA	0.364
GRIN1	219	Ile	Ser	ATD	46	38	105	72	39	-93	0.6176	-0.59	-2.495	1.264	1	NA	0.156	NA	0.387
GRIN1	219	Ile	Asn	ATD	46	38	105	72	39	-93	0.3572	-0.597	-2.983	1.23	1	NA	0.156	NA	0.377
GRIN1	219	Ile	Met	ATD	46	38	105	72	39	-93	0.4483	-0.578	-0.775	0.526	1	NA	0.044	NA	0.619
GRIN1	220	Ile	Phe	ATD	44	38	105	67	34	-96	0.1568	-0.146	-0.129	0.136	1	NA	0.039	NA	0.741
GRIN1	220	Ile	Leu	ATD	44	38	105	67	34	-96	0.0587	-0.131	-0.274	-0.067	1	NA	0.039	NA	0.728
GRIN1	220	Ile	Val	ATD	44	38	105	67	34	-96	0.1145	0.043	-0.068	0.098	1	NA	0.039	NA	0.732
GRIN1	220	Ile	Thr	ATD	44	38	105	67	34	-96	0.3877	-0.358	-1.319	1.513	1	NA	0.046	NA	0.494
GRIN1	220	Ile	Ser	ATD	44	38	105	67	34	-96	0.3983	-0.358	-1.946	1.96	1	NA	0.052	NA	0.385
GRIN1	220	Ile	Asn	ATD	44	38	105	67	34	-96	0.632	-0.359	-2.36	1.985	1	NA	0.089	NA	0.37
GRIN1	220	Ile	Met	ATD	44	38	105	67	34	-96	0.2713	-0.335	-0.397	0.888	1	NA	0.039	NA	0.671
GRIN1	221	Leu	Phe	ATD	50	41	108	71	37	-98	0.2191	-0.26	-0.399	0.142	1	NA	0.014	NA	0.738
GRIN1	221	Leu	Val	ATD	50	41	108	71	37	-98	0.2361	-0.082	-0.055	0.209	1	NA	0.014	NA	0.762
GRIN1	221	Leu	Ile	ATD	50	41	108	71	37	-98	0.293	-0.128	-0.036	0.057	1	NA	0.014	NA	0.716
GRIN1	221	Leu	Pro	ATD	50	41	108	71	37	-98	0.7307	-0.385	-1.969	1.938	1	NA	0.034	NA	0.388
GRIN1	221	Leu	Arg	ATD	50	41	108	71	37	-98	0.8309	-0.38	-1.809	1.447	1	NA	0.027	NA	0.295
GRIN1	221	Leu	His	ATD	50	41	108	71	37	-98	0.8328	-0.393	-1.807	1.47	1	NA	0.027	NA	0.295
GRIN1	222	Ser	Pro	ATD	52	42	110	71	34	-101	0.4688	-0.015	-0.556	0.057	11	NA	0.028	NA	0.693
GRIN1	222	Ser	Ala	ATD	52	42	110	71	34	-101	0.1307	0.097	0.098	-0.423	11	NA	0.047	NA	0.773
GRIN1	222	Ser	Thr	ATD	52	42	110	71	34	-101	0.2001	0.01	-0.052	-0.28	11	NA	0.014	NA	0.746
GRIN1	222	Ser	Phe	ATD	52	42	110	71	34	-101	0.0982	0.145	-0.064	-1.193	11	NA	0.014	NA	0.744
GRIN1	222	Ser	Cys	ATD	52	42	110	71	34	-101	0.2121	0.077	-0.409	-0.869	11	NA	0.014	NA	0.732
GRIN1	222	Ser	Tyr	ATD	52	42	110	71	34	-101	0.0648	-0.004	-0.122	-1.107	11	NA	0.014	NA	0.748
GRIN1	223	Ala	Ser	ATD	55	44	112	75	38	-102	0.3382	-0.134	-0.135	0.315	1	NA	0.012	NA	0.684
GRIN1	223	Ala	Pro	ATD	55	44	112	75	38	-102	0.7634	-0.117	-1.12	0.429	1	NA	0.014	NA	0.469
GRIN1	223	Ala	Thr	ATD	55	44	112	75	38	-102	0.3808	-0.125	-0.274	0.104	1	NA	0.012	NA	0.696
GRIN1	223	Ala	Val	ATD	55	44	112	75	38	-102	0.2645	-0.01	-0.637	-0.379	1	NA	0.026	NA	0.655
GRIN1	223	Ala	Gly	ATD	55	44	112	75	38	-102	0.4197	-0.139	-0.22	0.503	1	NA	0.012	NA	0.702
GRIN1	223	Ala	Asp	ATD	55	44	112	75	38	-102	0.8058	-0.127	-1.207	0.418	1	NA	0.014	NA	0.467
GRIN1	224	Ser	Cys	NA	59	47	115	77	41	-105	0.6028	0.043	-1.099	-0.571	35	NA	0.087	NA	0.508
GRIN1	224	Ser	Arg	NA	59	47	115	77	41	-105	0.2318	-0.007	-0.589	-0.446	35	NA	0.099	NA	0.748
GRIN1	224	Ser	Gly	NA	59	47	115	77	41	-105	0.3451	0.029	-0.795	0.226	35	NA	0.109	NA	0.6
GRIN1	224	Ser	Ile	NA	59	47	115	77	41	-105	0.512	0.092	-0.9	-0.609	35	NA	0.109	NA	0.643
GRIN1	224	Ser	Thr	NA	59	47	115	77	41	-105	0.1776	0.018	-0.123	-0.145	35	NA	0.05	NA	0.786
GRIN1	224	Ser	Asn	NA	59	47	115	77	41	-105	0.1339	-0.043	-0.24	-0.034	35	NA	0.085	NA	0.806
GRIN1	225	Glu	Gln	ATD	62	50	118	80	44	-106	0.1504	0.066	0.018	-0.294	18	NA	0.051	NA	0.817
GRIN1	225	Glu	Lys	ATD	62	50	118	80	44	-106	0.1071	0.067	-0.088	-0.196	18	NA	0.051	NA	0.821
GRIN1	225	Glu	Val	ATD	62	50	118	80	44	-106	0.1579	0.174	-0.321	-0.521	18	NA	0.086	NA	0.789
GRIN1	225	Glu	Ala	ATD	62	50	118	80	44	-106	0.1132	0.17	0.311	-0.275	18	NA	0.084	NA	0.778
GRIN1	225	Glu	Gly	ATD	62	50	118	80	44	-106	0.2215	0.082	-0.205	0.17	18	benign	0.016	NA	0.804
GRIN1	225	Glu	Asp	ATD	62	50	118	80	44	-106	0.1609	0.032	-0.242	0.017	18	NA	0.086	NA	0.816
GRIN1	226	Asp	Tyr	ATD	62	48	116	82	46	-103	0.2232	0.163	-1.167	-0.555	39	NA	0.066	NA	0.539
GRIN1	226	Asp	His	ATD	62	48	116	82	46	-103	0.26	0.155	-0.571	-0.224	39	NA	0.103	NA	0.706
GRIN1	226	Asp	Asn	ATD	62	48	116	82	46	-103	0.1229	0.088	-0.112	-0.058	39	NA	0.018	NA	0.783
GRIN1	226	Asp	Val	ATD	62	48	116	82	46	-103	0.2632	0.223	-1.014	-0.351	39	NA	0.066	NA	0.6
GRIN1	226	Asp	Ala	ATD	62	48	116	82	46	-103	0.1137	0.236	-0.133	-0.181	39	NA	0.018	NA	0.783
GRIN1	226	Asp	Gly	ATD	62	48	116	82	46	-103	0.235	0.157	-0.593	0.111	39	NA	0.103	NA	0.726
GRIN1	226	Asp	Glu	ATD	62	48	116	82	46	-103	0.0751	-0.007	0.118	-0.033	39	NA	0.018	NA	0.804
GRIN1	227	Asp	Tyr	ATD	58	45	113	81	43	-101	0.445	0.271	-1.401	-1.073	13	NA	0.332	NA	0.411
GRIN1	227	Asp	His	ATD	58	45	113	81	43	-101	0.359	0.251	-0.809	-0.454	13	pathogenic	0.418	NA	0.629
GRIN1	227	Asp	Asn	ATD	58	45	113	81	43	-101	0.3949	0.214	-0.398	-0.148	13	NA	0.253	NA	0.723
GRIN1	227	Asp	Val	ATD	58	45	113	81	43	-101	0.4753	0.343	-1.335	-0.86	13	NA	0.332	NA	0.517
GRIN1	227	Asp	Ala	ATD	58	45	113	81	43	-101	0.3876	0.318	-0.725	-0.449	13	NA	0.303	NA	0.623
GRIN1	227	Asp	Gly	ATD	58	45	113	81	43	-101	0.6538	0.275	-1.226	0.09	13	NA	0.332	NA	0.491
GRIN1	227	Asp	Glu	ATD	58	45	113	81	43	-101	0.2206	0.039	0.008	-0.092	13	NA	0.22	NA	0.763
GRIN1	228	Ala	Ser	ATD	58	47	114	79	44	-101	0.2852	-0.227	-0.459	0.387	0	NA	0.086	NA	0.722
GRIN1	228	Ala	Pro	ATD	58	47	114	79	44	-101	0.8318	-0.208	-1.424	0.503	0	NA	0.059	NA	0.328
GRIN1	228	Ala	Thr	ATD	58	47	114	79	44	-101	0.4736	-0.225	-0.545	0.112	0	NA	0.149	NA	0.707
GRIN1	228	Ala	Val	ATD	58	47	114	79	44	-101	0.3087	-0.075	-0.602	-0.457	0	NA	0.127	NA	0.701
GRIN1	228	Ala	Gly	ATD	58	47	114	79	44	-101	0.5228	-0.226	-0.865	0.596	0	NA	0.103	NA	0.625
GRIN1	228	Ala	Asp	ATD	58	47	114	79	44	-101	0.8501	-0.219	-1.603	0.458	0	NA	0.059	NA	0.29
GRIN1	229	Ala	Ser	ATD	60	48	115	82	47	-101	0.1106	-0.163	-0.227	0.411	5	NA	0.053	NA	0.801
GRIN1	229	Ala	Pro	ATD	60	48	115	82	47	-101	0.1898	-0.168	-0.964	0.549	5	NA	0.077	NA	0.63
GRIN1	229	Ala	Thr	ATD	60	48	115	82	47	-101	0.1041	-0.156	-0.372	0.103	5	NA	0.053	NA	0.786
GRIN1	229	Ala	Val	ATD	60	48	115	82	47	-101	0.1242	0.009	-0.548	-0.419	5	NA	0.125	NA	0.731
GRIN1	229	Ala	Gly	ATD	60	48	115	82	47	-101	0.1626	-0.157	-0.795	0.656	5	NA	0.099	NA	0.618
GRIN1	229	Ala	Asp	ATD	60	48	115	82	47	-101	0.1207	-0.163	-1.114	0.445	5	NA	0.066	NA	0.534
GRIN1	230	Thr	Ser	ATD	59	45	112	84	48	-98	0.1115	0.004	-0.015	0.305	20	NA	0.153	NA	0.778
GRIN1	230	Thr	Pro	ATD	59	45	112	84	48	-98	0.213	-0.011	-0.58	0.481	20	NA	0.203	NA	0.735
GRIN1	230	Thr	Ala	ATD	59	45	112	84	48	-98	0.1158	0.076	-0.025	-0.123	20	NA	0.153	NA	0.778
GRIN1	230	Thr	Ile	ATD	59	45	112	84	48	-98	0.107	0.117	-0.45	-0.722	20	NA	0.162	NA	0.758
GRIN1	230	Thr	Asn	ATD	59	45	112	84	48	-98	0.1259	-0.052	-0.281	0.207	20	NA	0.153	NA	0.788
GRIN1	231	Val	Leu	ATD	54	41	109	80	44	-96	0.1037	0.133	0.111	-0.233	1	benign	0.004	NA	0.768
GRIN1	231	Val	Ile	ATD	54	41	109	80	44	-96	0.058	0.215	0.208	-0.155	1	benign	0.005	NA	0.734
GRIN1	231	Val	Ala	ATD	54	41	109	80	44	-96	0.35	-0.202	-1.247	0.801	1	NA	0.027	NA	0.449
GRIN1	231	Val	Gly	ATD	54	41	109	80	44	-96	0.6843	-0.24	-2.569	1.67	1	NA	0.089	NA	0.386
GRIN1	231	Val	Glu	ATD	54	41	109	80	44	-96	0.6641	-0.239	-2.294	1.325	1	NA	0.089	NA	0.381
GRIN1	232	Tyr	His	ATD	55	45	113	77	45	-99	0.6194	0.001	-0.803	1.184	1	NA	0.139	NA	0.604
GRIN1	232	Tyr	Asp	ATD	55	45	113	77	45	-99	0.6769	0.004	-1.28	1.913	1	NA	0.117	NA	0.47
GRIN1	232	Tyr	Asn	ATD	55	45	113	77	45	-99	0.5707	0.004	-1.013	1.68	1	NA	0.117	NA	0.62
GRIN1	232	Tyr	Phe	ATD	55	45	113	77	45	-99	0.0803	0.134	0.693	-0.015	1	NA	0.214	NA	0.75
GRIN1	232	Tyr	Ser	ATD	55	45	113	77	45	-99	0.5326	0.002	-0.505	1.794	1	NA	0.151	NA	0.677
GRIN1	232	Tyr	Cys	ATD	55	45	113	77	45	-99	0.5116	0.013	-0.356	0.591	1	NA	0.109	NA	0.663
GRIN1	233	Arg	Cys	ATD	59	46	112	85	50	-95	0.6008	0.355	-1.625	-0.231	50	NA	0.066	NA	0.396
GRIN1	233	Arg	Gly	ATD	59	46	112	85	50	-95	0.3313	0.308	-1.418	0.564	50	NA	0.066	NA	0.387
GRIN1	233	Arg	Ser	ATD	59	46	112	85	50	-95	0.1469	0.298	-0.556	0.377	50	NA	0.136	NA	0.755
GRIN1	233	Arg	Leu	ATD	59	46	112	85	50	-95	0.1913	0.405	-1.422	-0.604	50	NA	0.066	NA	0.446
GRIN1	233	Arg	Pro	ATD	59	46	112	85	50	-95	0.3848	0.302	-1.363	0.458	50	NA	0.066	NA	0.465
GRIN1	233	Arg	His	ATD	59	46	112	85	50	-95	0.1717	0.298	-0.861	0.035	50	NA	0.099	NA	0.635
GRIN1	234	Ala	Ser	ATD	56	42	108	85	49	-92	0.1885	-0.126	0.051	0.521	12	NA	0.011	NA	0.772
GRIN1	234	Ala	Pro	ATD	56	42	108	85	49	-92	0.4383	-0.117	-0.86	0.543	12	NA	0.057	NA	0.636
GRIN1	234	Ala	Thr	ATD	56	42	108	85	49	-92	0.1615	-0.129	-0.211	0.149	12	benign	0.004	NA	0.788
GRIN1	234	Ala	Val	ATD	56	42	108	85	49	-92	0.1642	-0.077	-0.837	-0.631	12	NA	0.057	NA	0.635
GRIN1	234	Ala	Gly	ATD	56	42	108	85	49	-92	0.3006	-0.118	-0.923	0.686	12	NA	0.035	NA	0.609
GRIN1	234	Ala	Glu	ATD	56	42	108	85	49	-92	0.1009	-0.297	0.444	0.325	12	NA	0.051	NA	0.777
GRIN1	235	Ala	Ser	ATD	54	43	109	81	48	-92	0.4267	-0.319	-0.882	0.52	1	NA	0.091	NA	0.628
GRIN1	235	Ala	Pro	ATD	54	43	109	81	48	-92	0.7904	-0.311	-1.688	0.553	1	benign	0.038	NA	0.347
GRIN1	235	Ala	Thr	ATD	54	43	109	81	48	-92	0.5859	-0.316	-0.968	0.153	1	NA	0.069	NA	0.618
GRIN1	235	Ala	Val	ATD	54	43	109	81	48	-92	0.1994	-0.232	-0.574	-0.62	1	NA	0.061	NA	0.702
GRIN1	235	Ala	Gly	ATD	54	43	109	81	48	-92	0.4453	-0.314	-1.568	0.682	1	NA	0.057	NA	0.391
GRIN1	235	Ala	Asp	ATD	54	43	109	81	48	-92	0.663	-0.315	-2.141	0.548	1	NA	0.086	NA	0.386
GRIN1	236	Ala	Ser	ATD	56	45	111	84	51	-92	0.1018	-0.071	0.129	0.33	53	NA	0.045	NA	0.77
GRIN1	236	Ala	Pro	ATD	56	45	111	84	51	-92	0.1778	-0.061	-0.676	0.403	53	NA	0.095	NA	0.651
GRIN1	236	Ala	Thr	ATD	56	45	111	84	51	-92	0.0939	-0.064	-0.08	0.095	53	NA	0.045	NA	0.774
GRIN1	236	Ala	Val	ATD	56	45	111	84	51	-92	0.1429	0.001	-0.513	-0.358	53	NA	0.117	NA	0.75
GRIN1	236	Ala	Gly	ATD	56	45	111	84	51	-92	0.1514	-0.061	-0.644	0.488	53	NA	0.095	NA	0.676
GRIN1	236	Ala	Glu	ATD	56	45	111	84	51	-92	0.09	-0.121	0.166	0.225	53	NA	0.045	NA	0.764
GRIN1	237	Met	Leu	ATD	57	44	108	87	53	-90	0.0807	0.032	-0.435	-0.11	43	NA	0.037	NA	0.748
GRIN1	237	Met	Val	ATD	57	44	108	87	53	-90	0.0867	0.003	-0.335	0.007	43	NA	0.036	NA	0.747
GRIN1	237	Met	Thr	ATD	57	44	108	87	53	-90	0.0801	-0.017	0.465	0.2	43	NA	0.006	NA	0.742
GRIN1	237	Met	Arg	ATD	57	44	108	87	53	-90	0.0611	-0.194	0.912	0.121	43	NA	0.167	NA	0.742
GRIN1	237	Met	Lys	ATD	57	44	108	87	53	-90	0.0524	-0.169	1.12	0.245	43	NA	0.1	NA	0.737
GRIN1	237	Met	Ile	ATD	57	44	108	87	53	-90	0.0977	0.013	-0.634	-0.069	43	NA	0.119	NA	0.66
GRIN1	238	Leu	Val	ATD	52	39	105	84	49	-87	0.266	-0.294	-0.311	0.181	21	NA	0.007	NA	0.679
GRIN1	238	Leu	Met	ATD	52	39	105	84	49	-87	0.1747	-0.346	0.072	0.237	21	NA	0.007	NA	0.765
GRIN1	238	Leu	Pro	ATD	52	39	105	84	49	-87	0.5347	-0.406	-1.388	0.895	21	NA	0.024	NA	0.398
GRIN1	238	Leu	Arg	ATD	52	39	105	84	49	-87	0.4752	-0.497	-0.819	0.408	21	NA	0.057	NA	0.612
GRIN1	238	Leu	Gln	ATD	52	39	105	84	49	-87	0.3076	-0.508	-0.587	0.448	21	NA	0.057	NA	0.64
GRIN1	239	Asn	Tyr	ATD	51	41	106	82	51	-87	0.4633	0.149	-1.631	-0.631	82	NA	0.057	NA	0.385
GRIN1	239	Asn	His	ATD	51	41	106	82	51	-87	0.4369	0.138	-0.788	-0.18	82	NA	0.091	NA	0.624
GRIN1	239	Asn	Asp	ATD	51	41	106	82	51	-87	0.2181	0.08	-0.388	0.06	82	NA	0.011	NA	0.74
GRIN1	239	Asn	Ile	ATD	51	41	106	82	51	-87	0.4486	0.16	-2.015	-0.559	82	NA	0.057	NA	0.405
GRIN1	239	Asn	Thr	ATD	51	41	106	82	51	-87	0.5702	0.148	-0.616	-0.112	82	NA	0.061	NA	0.66
GRIN1	239	Asn	Ser	ATD	51	41	106	82	51	-87	0.2062	0.143	-0.012	0.083	82	NA	0.011	NA	0.764
GRIN1	239	Asn	Lys	ATD	51	41	106	82	51	-87	0.1842	0.065	-0.365	-0.045	82	NA	0.011	NA	0.727
GRIN1	240	Met	Leu	ATD	49	37	103	79	46	-89	0.1165	0.237	-0.152	-0.411	1	NA	0.005	NA	0.74
GRIN1	240	Met	Val	ATD	49	37	103	79	46	-89	0.292	-0.012	-0.592	-0.26	1	NA	0.048	NA	0.634
GRIN1	240	Met	Thr	ATD	49	37	103	79	46	-89	0.5623	-0.145	-1.345	0.378	1	NA	0.022	NA	0.479
GRIN1	240	Met	Arg	ATD	49	37	103	79	46	-89	0.6273	-0.161	-1.834	0.259	1	NA	0.022	NA	0.34
GRIN1	240	Met	Lys	ATD	49	37	103	79	46	-89	0.5352	-0.17	-1.875	0.515	1	benign	0.105	NA	0.379
GRIN1	240	Met	Ile	ATD	49	37	103	79	46	-89	0.2235	0.051	-0.431	-0.359	1	NA	0.007	NA	0.709
GRIN1	241	Thr	Ser	ATD	52	43	108	80	50	-92	0.393	0.023	-0.142	0.165	27	NA	0.045	NA	0.719
GRIN1	241	Thr	Pro	ATD	52	43	108	80	50	-92	0.6387	0.019	-0.829	0.206	27	NA	0.104	NA	0.598
GRIN1	241	Thr	Ala	ATD	52	43	108	80	50	-92	0.4515	0.068	-0.34	-0.081	27	NA	0.045	NA	0.68
GRIN1	241	Thr	Met	ATD	52	43	108	80	50	-92	0.2436	0.075	-0.328	-0.351	27	NA	0.045	NA	0.736
GRIN1	241	Thr	Arg	ATD	52	43	108	80	50	-92	0.6435	-0.012	-0.484	-0.197	27	NA	0.117	NA	0.687
GRIN1	241	Thr	Lys	ATD	52	43	108	80	50	-92	0.4809	-0.092	-0.263	0.067	27	NA	0.045	NA	0.696
GRIN1	242	Gly	Cys	ATD	49	43	107	78	50	-90	0.7117	0.029	-0.895	-0.453	33	NA	0.039	NA	0.638
GRIN1	242	Gly	Arg	ATD	49	43	107	78	50	-90	0.214	-0.018	-0.472	-0.39	33	NA	0.01	NA	0.747
GRIN1	242	Gly	Ser	ATD	49	43	107	78	50	-90	0.1329	0.006	0.097	-0.101	33	NA	0.009	NA	0.818
GRIN1	242	Gly	Val	ATD	49	43	107	78	50	-90	0.3377	0.081	-0.657	-0.397	33	NA	0.051	NA	0.643
GRIN1	242	Gly	Ala	ATD	49	43	107	78	50	-90	0.1701	0.074	-0.042	-0.233	33	NA	0.009	NA	0.778
GRIN1	242	Gly	Asp	ATD	49	43	107	78	50	-90	0.151	-0.047	-0.31	-0.124	33	NA	0.009	NA	0.77
GRIN1	243	Ser	Pro	ATD	47	41	105	77	50	-88	0.0942	-0.077	0.083	0.046	67	NA	0.006	NA	0.827
GRIN1	243	Ser	Ala	ATD	47	41	105	77	50	-88	0.0812	0.054	-0.143	-0.087	67	benign	0.003	NA	0.801
GRIN1	243	Ser	Thr	ATD	47	41	105	77	50	-88	0.1258	0.008	-0.258	-0.079	67	NA	0.006	NA	0.792
GRIN1	243	Ser	Phe	ATD	47	41	105	77	50	-88	0.1822	0.024	-1.132	-0.314	67	NA	0.014	NA	0.558
GRIN1	243	Ser	Cys	ATD	47	41	105	77	50	-88	0.5019	0.016	-1.034	-0.236	67	NA	0.014	NA	0.645
GRIN1	243	Ser	Tyr	ATD	47	41	105	77	50	-88	0.1586	0.011	-0.863	-0.371	67	NA	0.036	NA	0.661
GRIN1	244	Gly	Trp	ATD	44	38	103	74	46	-88	0.7587	0.02	-0.921	-0.551	36	NA	0.062	NA	0.585
GRIN1	244	Gly	Arg	ATD	44	38	103	74	46	-88	0.4222	-0.038	-0.083	-0.362	36	NA	0.035	NA	0.687
GRIN1	244	Gly	Val	ATD	44	38	103	74	46	-88	0.5426	0.05	-0.615	-0.327	36	NA	0.078	NA	0.665
GRIN1	244	Gly	Ala	ATD	44	38	103	74	46	-88	0.4949	0.039	-0.037	-0.21	36	NA	0.035	NA	0.649
GRIN1	244	Gly	Glu	ATD	44	38	103	74	46	-88	0.2591	-0.123	0.258	-0.174	36	NA	0.035	NA	0.729
GRIN1	245	Tyr	His	ATD	46	36	102	74	45	-89	0.1857	0.066	-0.618	0.86	5	NA	0.045	NA	0.663
GRIN1	245	Tyr	Asp	ATD	46	36	102	74	45	-89	0.3798	0.094	-1.528	1.363	5	NA	0.019	NA	0.381
GRIN1	245	Tyr	Asn	ATD	46	36	102	74	45	-89	0.2083	0.073	-1.163	1.188	5	NA	0.019	NA	0.541
GRIN1	245	Tyr	Phe	ATD	46	36	102	74	45	-89	0.1327	0.198	-0.456	0.004	5	NA	0.004	NA	0.711
GRIN1	245	Tyr	Ser	ATD	46	36	102	74	45	-89	0.2917	0.1	-1.033	1.297	5	NA	0.019	NA	0.578
GRIN1	245	Tyr	Cys	ATD	46	36	102	74	45	-89	0.4289	0.115	-1.529	0.448	5	NA	0.019	NA	0.381
GRIN1	246	Val	Leu	ATD	45	40	106	70	42	-94	0.2618	-0.212	-0.387	-0.114	0	NA	0.003	NA	0.712
GRIN1	246	Val	Met	ATD	45	40	106	70	42	-94	0.3958	-0.292	-0.208	0.33	0	NA	0.003	NA	0.728
GRIN1	246	Val	Ala	ATD	45	40	106	70	42	-94	0.1247	-0.257	-0.225	0.578	0	NA	0.003	NA	0.771
GRIN1	246	Val	Gly	ATD	45	40	106	70	42	-94	0.4532	-0.314	-1.124	1.048	0	NA	0.013	NA	0.54
GRIN1	246	Val	Glu	ATD	45	40	106	70	42	-94	0.5348	-0.318	-0.81	0.883	0	NA	0.037	NA	0.655
GRIN1	247	Trp	Arg	ATD	48	41	108	72	42	-95	0.8737	0.083	-2.633	0.798	0	NA	0.136	NA	0.277
GRIN1	247	Trp	Gly	ATD	48	41	108	72	42	-95	0.8907	0.095	-2.956	1.525	0	NA	0.136	NA	0.288
GRIN1	247	Trp	Leu	ATD	48	41	108	72	42	-95	0.5772	0.229	-1.507	-0.396	0	NA	0.027	NA	0.392
GRIN1	247	Trp	Ser	ATD	48	41	108	72	42	-95	0.8369	0.095	-2.56	1.316	0	NA	0.136	NA	0.296
GRIN1	247	Trp	Cys	ATD	48	41	108	72	42	-95	0.7715	0.099	-2.466	0.229	0	NA	0.136	NA	0.378
GRIN1	248	Leu	Val	ATD	45	40	107	67	37	-98	0.1308	-0.013	0.126	0.154	1	NA	0.005	NA	0.796
GRIN1	248	Leu	Met	ATD	45	40	107	67	37	-98	0.2951	-0.207	-0.078	0.784	1	NA	0.005	NA	0.728
GRIN1	248	Leu	Pro	ATD	45	40	107	67	37	-98	0.7501	-0.243	-1.927	1.659	1	NA	0.015	NA	0.4
GRIN1	248	Leu	Arg	ATD	45	40	107	67	37	-98	0.587	-0.244	-1.779	1.215	1	NA	0.008	NA	0.396
GRIN1	248	Leu	Gln	ATD	45	40	107	67	37	-98	0.5805	-0.246	-1.674	1.347	1	NA	0.008	NA	0.388
GRIN1	249	Val	Phe	ATD	51	45	112	70	39	-102	0.3487	-0.071	-0.369	-0.165	0	NA	0.045	NA	0.699
GRIN1	249	Val	Leu	ATD	51	45	112	70	39	-102	0.2659	0.032	-0.124	-0.183	0	benign	0.004	NA	0.748
GRIN1	249	Val	Ile	ATD	51	45	112	70	39	-102	0.2525	-0.003	-0.184	-0.142	0	NA	0.045	NA	0.769
GRIN1	249	Val	Ala	ATD	51	45	112	70	39	-102	0.3848	-0.064	0.217	0.736	0	NA	0.079	NA	0.714
GRIN1	249	Val	Gly	ATD	51	45	112	70	39	-102	0.4669	-0.181	-0.019	1.444	0	NA	0.045	NA	0.698
GRIN1	249	Val	Asp	ATD	51	45	112	70	39	-102	0.7965	-0.161	-0.907	1.502	0	NA	0.08	NA	0.578
GRIN1	250	Gly	Cys	ATD	53	46	114	70	38	-105	0.235	0.034	-0.568	-0.931	7	NA	0.093	NA	0.709
GRIN1	250	Gly	Arg	ATD	53	46	114	70	38	-105	0.2854	0.02	-0.632	-0.622	7	NA	0.093	NA	0.639
GRIN1	250	Gly	Ser	ATD	53	46	114	70	38	-105	0.0562	-0.023	0.499	-0.185	7	NA	0.121	NA	0.742
GRIN1	250	Gly	Val	ATD	53	46	114	70	38	-105	0.1357	0.095	-0.326	-1.102	7	NA	0.079	NA	0.727
GRIN1	250	Gly	Ala	ATD	53	46	114	70	38	-105	0.0914	0.083	0.278	-0.589	7	NA	0.079	NA	0.709
GRIN1	250	Gly	Asp	ATD	53	46	114	70	38	-105	0.2009	0	-0.539	-0.027	7	NA	0.115	NA	0.706
GRIN1	251	Glu	Gln	ATD	56	49	117	70	38	-108	0.2219	0.116	-0.279	-0.298	7	NA	0.045	NA	0.79
GRIN1	251	Glu	Lys	ATD	56	49	117	70	38	-108	0.552	0.139	-0.499	-0.178	7	NA	0.082	NA	0.729
GRIN1	251	Glu	Val	ATD	56	49	117	70	38	-108	0.5847	0.168	-1.397	-0.589	7	NA	0.011	NA	0.439
GRIN1	251	Glu	Ala	ATD	56	49	117	70	38	-108	0.5272	0.181	-0.543	-0.317	7	NA	0.082	NA	0.708
GRIN1	251	Glu	Gly	ATD	56	49	117	70	38	-108	0.3176	0.131	-0.552	0.18	7	NA	0.059	NA	0.712
GRIN1	251	Glu	Asp	ATD	56	49	117	70	38	-108	0.2645	-0.207	0.46	0.034	7	NA	0.118	NA	0.748
GRIN1	252	Arg	Cys	ATD	56	46	114	73	37	-107	0.2375	0.025	-0.269	-0.153	16	NA	0.081	NA	0.77
GRIN1	252	Arg	Gly	ATD	56	46	114	73	37	-107	0.1286	-0.011	0.754	0.754	16	NA	0.184	NA	0.759
GRIN1	252	Arg	Ser	ATD	56	46	114	73	37	-107	0.0901	-0.01	0.788	0.536	16	NA	0.249	NA	0.759
GRIN1	252	Arg	Leu	ATD	56	46	114	73	37	-107	0.1077	0.129	-0.146	-0.213	16	NA	0.047	NA	0.777
GRIN1	252	Arg	Pro	ATD	56	46	114	73	37	-107	0.1223	-0.008	0.058	0.707	16	NA	0.047	NA	0.772
GRIN1	252	Arg	His	ATD	56	46	114	73	37	-107	0.1799	0.01	-0.029	0.133	16	NA	0.047	NA	0.761
GRIN1	253	Glu	Gln	ATD	57	47	115	75	41	-105	0.1875	0.024	0.066	-0.375	1	NA	0.008	NA	0.799
GRIN1	253	Glu	Lys	ATD	57	47	115	75	41	-105	0.1438	0.022	-0.058	-0.226	1	NA	0.008	NA	0.788
GRIN1	253	Glu	Val	ATD	57	47	115	75	41	-105	0.0854	0.15	0.165	-0.798	1	NA	0.008	NA	0.783
GRIN1	253	Glu	Ala	ATD	57	47	115	75	41	-105	0.0454	0.098	0.291	-0.425	1	NA	0.041	NA	0.744
GRIN1	253	Glu	Gly	ATD	57	47	115	75	41	-105	0.1003	0.036	-0.21	0.143	1	NA	0.01	NA	0.795
GRIN1	253	Glu	Asp	ATD	57	47	115	75	41	-105	0.0956	-0.081	-0.048	0.023	1	NA	0.008	NA	0.784
GRIN1	254	Ile	Phe	ATD	57	50	117	73	43	-107	0.0878	-0.058	-0.147	-0.111	5	NA	0.007	NA	0.814
GRIN1	254	Ile	Leu	ATD	57	50	117	73	43	-107	0.0498	0.02	0.018	-0.052	5	NA	0.007	NA	0.804
GRIN1	254	Ile	Val	ATD	57	50	117	73	43	-107	0.1036	-0.004	0.157	0.177	5	NA	0.007	NA	0.798
GRIN1	254	Ile	Thr	ATD	57	50	117	73	43	-107	0.117	-0.137	0.283	0.866	5	NA	0.04	NA	0.759
GRIN1	254	Ile	Ser	ATD	57	50	117	73	43	-107	0.1126	-0.14	0.215	1.146	5	NA	0.04	NA	0.779
GRIN1	254	Ile	Asn	ATD	57	50	117	73	43	-107	0.2356	-0.183	-0.158	1.09	5	NA	0.007	NA	0.817
GRIN1	254	Ile	Met	ATD	57	50	117	73	43	-107	0.1139	-0.089	0.211	0.323	5	NA	0.04	NA	0.779
GRIN1	255	Ser	Pro	ATD	61	53	121	78	45	-109	0.1778	0.03	-0.943	0.131	47	NA	0.07	NA	0.667
GRIN1	255	Ser	Ala	ATD	61	53	121	78	45	-109	0.1564	0.092	-0.377	-0.207	47	NA	0.045	NA	0.822
GRIN1	255	Ser	Thr	ATD	61	53	121	78	45	-109	0.1211	0.019	-0.207	-0.143	47	NA	0.043	NA	0.824
GRIN1	255	Ser	Leu	ATD	61	53	121	78	45	-109	0.1633	0.118	-1.168	-0.567	47	NA	0.059	NA	0.588
GRIN1	255	Ser	Trp	ATD	61	53	121	78	45	-109	0.4344	0.045	-1.576	-0.659	47	NA	0.059	NA	0.435
GRIN1	256	Gly	Trp	ATD	65	56	123	81	49	-109	0.4013	0.008	-0.722	-0.544	68	NA	0.066	NA	0.678
GRIN1	256	Gly	Arg	ATD	65	56	123	81	49	-109	0.1995	-0.034	0.046	-0.352	68	NA	0.017	NA	0.843
GRIN1	256	Gly	Val	ATD	65	56	123	81	49	-109	0.2431	0.082	-0.106	-0.427	68	NA	0.017	NA	0.842
GRIN1	256	Gly	Ala	ATD	65	56	123	81	49	-109	0.0763	0.063	0.434	-0.26	68	NA	0.119	NA	0.831
GRIN1	256	Gly	Glu	ATD	65	56	123	81	49	-109	0.1717	-0.059	0.349	-0.117	68	NA	0.045	NA	0.821
GRIN1	257	Asn	Tyr	ATD	63	53	121	83	50	-106	0.1302	0.059	-0.69	-0.526	71	NA	0.098	NA	0.703
GRIN1	257	Asn	His	ATD	63	53	121	83	50	-106	0.1138	0.061	-0.3	-0.17	71	NA	0.052	NA	0.833
GRIN1	257	Asn	Asp	ATD	63	53	121	83	50	-106	0.0949	-0.039	0.016	0.07	71	NA	0.049	NA	0.839
GRIN1	257	Asn	Ile	ATD	63	53	121	83	50	-106	0.0813	0.105	-0.906	-0.409	71	NA	0.072	NA	0.672
GRIN1	257	Asn	Thr	ATD	63	53	121	83	50	-106	0.0716	0.059	-0.014	-0.087	71	NA	0.049	NA	0.834
GRIN1	257	Asn	Ser	ATD	63	53	121	83	50	-106	0.1151	0.048	0.221	0.051	71	benign	0.014	NA	0.816
GRIN1	257	Asn	Lys	ATD	63	53	121	83	50	-106	0.0709	-0.004	-0.001	-0.067	71	NA	0.049	NA	0.839
GRIN1	258	Ala	Ser	ATD	61	51	119	80	47	-105	0.1388	-0.06	0.02	0.383	0	NA	0.053	NA	0.829
GRIN1	258	Ala	Pro	ATD	61	51	119	80	47	-105	0.2268	-0.059	-0.549	0.532	0	NA	0.138	NA	0.771
GRIN1	258	Ala	Thr	ATD	61	51	119	80	47	-105	0.1174	-0.052	0.017	0.126	0	NA	0.053	NA	0.82
GRIN1	258	Ala	Val	ATD	61	51	119	80	47	-105	0.2387	0.057	-0.141	-0.442	0	NA	0.053	NA	0.827
GRIN1	258	Ala	Gly	ATD	61	51	119	80	47	-105	0.1935	-0.048	-0.568	0.619	0	NA	0.138	NA	0.775
GRIN1	258	Ala	Asp	ATD	61	51	119	80	47	-105	0.0981	-0.127	-0.306	0.48	0	benign	0.034	NA	0.805
GRIN1	259	Leu	Val	ATD	62	53	121	81	49	-106	0.1979	-0.105	-0.053	0.132	23	NA	0.051	NA	0.81
GRIN1	259	Leu	Met	ATD	62	53	121	81	49	-106	0.2075	-0.222	-0.019	0.195	23	NA	0.051	NA	0.805
GRIN1	259	Leu	Pro	ATD	62	53	121	81	49	-106	0.1441	-0.258	-1.09	0.778	23	NA	0.105	NA	0.594
GRIN1	259	Leu	Arg	ATD	62	53	121	81	49	-106	0.2341	-0.27	-0.967	0.282	23	NA	0.105	NA	0.646
GRIN1	259	Leu	Gln	ATD	62	53	121	81	49	-106	0.2612	-0.261	-0.846	0.423	23	NA	0.127	NA	0.621
GRIN1	260	Arg	Cys	ATD	63	54	121	83	52	-105	0.3082	0.12	-0.932	-0.054	32	NA	0.038	NA	0.644
GRIN1	260	Arg	Gly	ATD	63	54	121	83	52	-105	0.1409	0.105	-0.393	0.361	32	NA	0.018	NA	0.837
GRIN1	260	Arg	Ser	ATD	63	54	121	83	52	-105	0.0579	0.101	0.122	0.254	32	NA	0.016	NA	0.855
GRIN1	260	Arg	Leu	ATD	63	54	121	83	52	-105	0.1462	0.216	-0.603	-0.164	32	NA	0.064	NA	0.802
GRIN1	260	Arg	Pro	ATD	63	54	121	83	52	-105	0.0774	0.095	-0.474	0.322	32	NA	0.098	NA	0.817
GRIN1	260	Arg	His	ATD	63	54	121	83	52	-105	0.1034	0.095	-0.257	0.061	32	NA	0.018	NA	0.838
GRIN1	261	Tyr	His	ATD	60	50	117	83	51	-102	0.0987	-0.009	0.257	0.511	53	NA	0.018	NA	0.78
GRIN1	261	Tyr	Asp	ATD	60	50	117	83	51	-102	0.0812	-0.071	0.311	0.827	53	NA	0.051	NA	0.785
GRIN1	261	Tyr	Asn	ATD	60	50	117	83	51	-102	0.0457	-0.047	0.381	0.731	53	NA	0.115	NA	0.805
GRIN1	261	Tyr	Phe	ATD	60	50	117	83	51	-102	0.2266	0.046	-0.24	0.009	53	NA	0.053	NA	0.821
GRIN1	261	Tyr	Ser	ATD	60	50	117	83	51	-102	0.0634	0.003	0.568	0.803	53	NA	0.115	NA	0.805
GRIN1	261	Tyr	Cys	ATD	60	50	117	83	51	-102	0.1247	0.026	-0.427	0.263	53	NA	0.053	NA	0.803
GRIN1	262	Ala	Ser	ATD	58	50	117	80	49	-101	0.1627	-0.171	-0.178	0.323	13	NA	0.084	NA	0.832
GRIN1	262	Ala	Pro	ATD	58	50	117	80	49	-101	0.2383	-0.159	-0.983	0.378	13	NA	0.08	NA	0.665
GRIN1	262	Ala	Thr	ATD	58	50	117	80	49	-101	0.1399	-0.158	-0.353	0.109	13	NA	0.12	NA	0.816
GRIN1	262	Ala	Val	ATD	58	50	117	80	49	-101	0.0732	-0.041	-0.558	-0.405	13	NA	0.17	NA	0.766
GRIN1	262	Ala	Gly	ATD	58	50	117	80	49	-101	0.3349	-0.157	-0.726	0.46	13	NA	0.136	NA	0.611
GRIN1	262	Ala	Asp	ATD	58	50	117	80	49	-101	0.2887	-0.202	-0.928	0.419	13	NA	0.124	NA	0.63
GRIN1	263	Pro	Ser	ATD	55	47	113	79	49	-98	0.5266	0.034	0.387	-0.058	16	NA	0.082	NA	0.671
GRIN1	263	Pro	Ala	ATD	55	47	113	79	49	-98	0.5389	0.136	0.566	-0.361	16	NA	0.082	NA	0.681
GRIN1	263	Pro	Thr	ATD	55	47	113	79	49	-98	0.5534	0.04	0.235	-0.254	16	NA	0.007	NA	0.661
GRIN1	263	Pro	Leu	ATD	55	47	113	79	49	-98	0.4787	0.162	-0.017	-0.876	16	NA	0.007	NA	0.686
GRIN1	263	Pro	Arg	ATD	55	47	113	79	49	-98	0.5037	0.017	-0.182	-0.414	16	NA	0.007	NA	0.668
GRIN1	263	Pro	Gln	ATD	55	47	113	79	49	-98	0.5408	0.027	-0.006	-0.296	16	NA	0.007	NA	0.67
GRIN1	264	Asp	Tyr	ATD	54	49	114	78	50	-99	0.2371	0.142	-1.043	-0.606	33	NA	0.017	NA	0.617
GRIN1	264	Asp	His	ATD	54	49	114	78	50	-99	0.2288	0.125	-0.45	-0.234	33	NA	0.044	NA	0.753
GRIN1	264	Asp	Asn	ATD	54	49	114	78	50	-99	0.1092	0.067	-0.115	-0.084	33	NA	0.007	NA	0.77
GRIN1	264	Asp	Val	ATD	54	49	114	78	50	-99	0.0974	0.223	-0.908	-0.503	33	NA	0.039	NA	0.616
GRIN1	264	Asp	Ala	ATD	54	49	114	78	50	-99	0.1468	0.208	-0.237	-0.245	33	NA	0.042	NA	0.786
GRIN1	264	Asp	Gly	ATD	54	49	114	78	50	-99	0.2125	0.139	-0.705	0.044	33	NA	0.052	NA	0.624
GRIN1	264	Asp	Glu	ATD	54	49	114	78	50	-99	0.1101	-0.105	0.272	-0.038	33	NA	0.007	NA	0.733
GRIN1	265	Gly	Cys	NA	51	47	113	74	46	-99	0.8256	0.057	-1.768	-0.565	0	NA	0.029	NA	0.307
GRIN1	265	Gly	Arg	NA	51	47	113	74	46	-99	0.6843	0.016	-1.288	-0.428	0	NA	0.029	NA	0.489
GRIN1	265	Gly	Ser	NA	51	47	113	74	46	-99	0.6293	0.036	-0.519	-0.098	0	NA	0.085	NA	0.721
GRIN1	265	Gly	Val	NA	51	47	113	74	46	-99	0.7106	0.09	-1.711	-0.73	0	NA	0.029	NA	0.373
GRIN1	265	Gly	Ala	NA	51	47	113	74	46	-99	0.6721	0.13	-0.613	-0.362	0	NA	0.063	NA	0.714
GRIN1	265	Gly	Asp	NA	51	47	113	74	46	-99	0.6559	-0.011	-1.016	-0.031	0	NA	0.029	NA	0.608
GRIN1	266	Ile	Phe	ATD	53	47	113	73	44	-101	0.1317	-0.157	-0.521	-0.097	1	NA	0.085	NA	0.707
GRIN1	266	Ile	Leu	ATD	53	47	113	73	44	-101	0.1014	-0.022	-0.158	-0.079	1	NA	0.007	NA	0.742
GRIN1	266	Ile	Val	ATD	53	47	113	73	44	-101	0.0855	0.084	0.175	0.111	1	NA	0.007	NA	0.731
GRIN1	266	Ile	Thr	ATD	53	47	113	73	44	-101	0.1119	-0.212	-0.241	0.825	1	NA	0.042	NA	0.748
GRIN1	266	Ile	Ser	ATD	53	47	113	73	44	-101	0.1383	-0.212	-0.515	1.101	1	NA	0.085	NA	0.716
GRIN1	266	Ile	Asn	ATD	53	47	113	73	44	-101	0.308	-0.207	-1.102	1.022	1	NA	0.017	NA	0.464
GRIN1	266	Ile	Met	ATD	53	47	113	73	44	-101	0.1377	-0.171	-0.059	0.336	1	NA	0.007	NA	0.736
GRIN1	267	Leu	Phe	ATD	49	46	112	69	41	-101	0.3852	-0.13	-0.188	0.058	0	NA	0.01	NA	0.755
GRIN1	267	Leu	Val	ATD	49	46	112	69	41	-101	0.2567	-0.063	0.048	0.189	0	NA	0.01	NA	0.773
GRIN1	267	Leu	Ile	ATD	49	46	112	69	41	-101	0.1306	0.041	0.037	0.062	0	benign	0.003	NA	0.78
GRIN1	267	Leu	Pro	ATD	49	46	112	69	41	-101	0.6877	-0.204	-1.016	1.576	0	NA	0.02	NA	0.641
GRIN1	267	Leu	Arg	ATD	49	46	112	69	41	-101	0.695	-0.229	-0.719	1.063	0	NA	0.024	NA	0.625
GRIN1	267	Leu	His	ATD	49	46	112	69	41	-101	0.5435	-0.207	-0.728	1.136	0	NA	0.024	NA	0.663
GRIN1	268	Gly	Trp	ATD	53	48	115	69	41	-104	0.586	0.045	-1.543	-0.957	0	NA	0.009	NA	0.368
GRIN1	268	Gly	Arg	ATD	53	48	115	69	41	-104	0.4971	0.028	-1.142	-0.499	0	benign	0.006	NA	0.492
GRIN1	268	Gly	Val	ATD	53	48	115	69	41	-104	0.5285	0.122	-1.087	-0.999	0	NA	0.009	NA	0.539
GRIN1	268	Gly	Ala	ATD	53	48	115	69	41	-104	0.2147	0.117	-0.294	-0.517	0	NA	0.044	NA	0.73
GRIN1	268	Gly	Glu	ATD	53	48	115	69	41	-104	0.7341	0.025	-1.05	-0.155	0	NA	0.009	NA	0.573
GRIN1	269	Leu	Val	ATD	51	47	114	66	36	-106	0.1507	0.045	0.158	0.237	0	NA	0.013	NA	0.781
GRIN1	269	Leu	Met	ATD	51	47	114	66	36	-106	0.216	-0.156	0.035	0.547	0	NA	0.012	NA	0.786
GRIN1	269	Leu	Pro	ATD	51	47	114	66	36	-106	0.4176	-0.201	-1.161	1.616	0	NA	0.024	NA	0.57
GRIN1	269	Leu	Arg	ATD	51	47	114	66	36	-106	0.5635	-0.204	-1.081	0.911	0	NA	0.024	NA	0.604
GRIN1	269	Leu	Gln	ATD	51	47	114	66	36	-106	0.5391	-0.197	-0.932	1.087	0	NA	0.049	NA	0.678
GRIN1	270	Gln	Glu	ATD	55	52	119	66	39	-111	0.1273	0.035	-0.199	0.249	43	NA	0.012	NA	0.794
GRIN1	270	Gln	Lys	ATD	55	52	119	66	39	-111	0.0943	-0.001	-0.048	0.087	43	NA	0.012	NA	0.789
GRIN1	270	Gln	Leu	ATD	55	52	119	66	39	-111	0.1901	0.137	-0.58	-0.524	43	NA	0.061	NA	0.756
GRIN1	270	Gln	Pro	ATD	55	52	119	66	39	-111	0.3811	0.071	-0.716	0.31	43	NA	0.028	NA	0.681
GRIN1	270	Gln	Arg	ATD	55	52	119	66	39	-111	0.0976	-0.082	-0.126	-0.147	43	NA	0.012	NA	0.793
GRIN1	270	Gln	His	ATD	55	52	119	66	39	-111	0.1748	0.064	-0.367	-0.072	43	NA	0.047	NA	0.783
GRIN1	271	Leu	Phe	ATD	57	54	121	64	36	-114	0.4313	-0.061	-0.061	-0.098	18	NA	0.145	NA	0.77
GRIN1	271	Leu	Val	ATD	57	54	121	64	36	-114	0.5189	-0.068	-0.023	0.16	18	NA	0.145	NA	0.731
GRIN1	271	Leu	Ile	ATD	57	54	121	64	36	-114	0.4335	-0.058	-0.106	0.032	18	NA	0.145	NA	0.774
GRIN1	271	Leu	Pro	ATD	57	54	121	64	36	-114	0.5199	-0.228	0.072	0.936	18	NA	0.145	NA	0.755
GRIN1	271	Leu	Arg	ATD	57	54	121	64	36	-114	0.6498	-0.184	-0.316	0.417	18	NA	0.114	NA	0.715
GRIN1	271	Leu	His	ATD	57	54	121	64	36	-114	0.6463	-0.18	-0.219	0.492	18	NA	0.147	NA	0.735
GRIN1	272	Ile	Phe	ATD	58	56	123	64	39	-116	0.1263	0.01	0.168	-0.082	47	NA	0.145	NA	0.805
GRIN1	272	Ile	Leu	ATD	58	56	123	64	39	-116	0.0946	-0.004	0.009	-0.016	47	NA	0.112	NA	0.81
GRIN1	272	Ile	Val	ATD	58	56	123	64	39	-116	0.0818	0.062	0.173	0.076	47	NA	0.145	NA	0.805
GRIN1	272	Ile	Thr	ATD	58	56	123	64	39	-116	0.113	-0.094	0.312	0.319	47	NA	0.178	NA	0.775
GRIN1	272	Ile	Ser	ATD	58	56	123	64	39	-116	0.1002	-0.092	0.27	0.457	47	NA	0.178	NA	0.77
GRIN1	272	Ile	Asn	ATD	58	56	123	64	39	-116	0.1266	-0.108	-0.066	0.396	47	NA	0.112	NA	0.815
GRIN1	272	Ile	Met	ATD	58	56	123	64	39	-116	0.1465	-0.067	0.215	0.106	47	NA	0.178	NA	0.794
GRIN1	273	Asn	Tyr	ATD	62	60	126	67	39	-119	0.151	0.063	-0.358	-0.594	24	NA	0.015	NA	0.765
GRIN1	273	Asn	His	ATD	62	60	126	67	39	-119	0.1235	0.055	-0.237	-0.183	24	NA	0.015	NA	0.781
GRIN1	273	Asn	Asp	ATD	62	60	126	67	39	-119	0.1511	-0.021	-0.136	0.085	24	NA	0.013	NA	0.801
GRIN1	273	Asn	Ile	ATD	62	60	126	67	39	-119	0.2364	0.152	-0.494	-0.447	24	NA	0.058	NA	0.767
GRIN1	273	Asn	Thr	ATD	62	60	126	67	39	-119	0.1815	0.067	0.146	-0.089	24	NA	0.079	NA	0.793
GRIN1	273	Asn	Ser	ATD	62	60	126	67	39	-119	0.1741	0.051	0.278	0.049	24	NA	0.113	NA	0.758
GRIN1	273	Asn	Lys	ATD	62	60	126	67	39	-119	0.189	0.049	-0.143	-0.056	24	NA	0.013	NA	0.806
GRIN1	274	Gly	Cys	ATD	62	58	125	68	39	-118	0.4076	0.017	-0.563	-0.602	17	NA	0.025	NA	0.734
GRIN1	274	Gly	Arg	ATD	62	58	125	68	39	-118	0.2061	-0.035	-0.153	-0.435	17	NA	0.013	NA	0.793
GRIN1	274	Gly	Ser	ATD	62	58	125	68	39	-118	0.1154	-0.004	0.445	-0.132	17	NA	0.215	NA	0.775
GRIN1	274	Gly	Val	ATD	62	58	125	68	39	-118	0.1856	0.077	-0.302	-0.583	17	NA	0.015	NA	0.77
GRIN1	274	Gly	Ala	ATD	62	58	125	68	39	-118	0.1015	0.067	0.398	-0.349	17	NA	0.215	NA	0.775
GRIN1	274	Gly	Asp	ATD	62	58	125	68	39	-118	0.1824	-0.042	-0.032	-0.101	17	NA	0.013	NA	0.786
GRIN1	275	Lys	Gln	ATD	64	60	127	71	41	-120	0.1122	0.033	0.089	-0.042	93	NA	0.011	NA	0.844
GRIN1	275	Lys	Glu	ATD	64	60	127	71	41	-120	0.0727	-0.03	0.144	0.085	93	NA	0.077	NA	0.819
GRIN1	275	Lys	Met	ATD	64	60	127	71	41	-120	0.1245	0.089	-0.486	-0.171	93	NA	0.056	NA	0.805
GRIN1	275	Lys	Thr	ATD	64	60	127	71	41	-120	0.0631	0.058	0.057	-0.004	93	NA	0.011	NA	0.829
GRIN1	275	Lys	Arg	ATD	64	60	127	71	41	-120	0.1017	0.033	-0.25	-0.14	93	NA	0.013	NA	0.817
GRIN1	275	Lys	Asn	ATD	64	60	127	71	41	-120	0.0708	-0.01	0.112	0.04	93	NA	0.011	NA	0.844
GRIN1	276	Asn	Tyr	ATD	66	62	130	69	40	-123	0.2262	0.075	-0.561	-0.517	55	NA	0.023	NA	0.802
GRIN1	276	Asn	His	ATD	66	62	130	69	40	-123	0.3111	0.056	-0.329	-0.174	55	NA	0.013	NA	0.768
GRIN1	276	Asn	Asp	ATD	66	62	130	69	40	-123	0.1194	-0.038	-0.109	0.068	55	NA	0.011	NA	0.837
GRIN1	276	Asn	Ile	ATD	66	62	130	69	40	-123	0.1866	0.182	-0.514	-0.354	55	NA	0.056	NA	0.81
GRIN1	276	Asn	Thr	ATD	66	62	130	69	40	-123	0.206	0.062	0.171	-0.074	55	NA	0.048	NA	0.832
GRIN1	276	Asn	Ser	ATD	66	62	130	69	40	-123	0.1621	0.06	0.22	0.042	55	NA	0.082	NA	0.81
GRIN1	276	Asn	Lys	ATD	66	62	130	69	40	-123	0.3524	0.06	-0.171	-0.067	55	NA	0.011	NA	0.773
GRIN1	277	Glu	Gln	ATD	68	64	132	70	39	-125	0.3506	0.073	-0.014	-0.362	10	NA	0.007	NA	0.78
GRIN1	277	Glu	Lys	ATD	68	64	132	70	39	-125	0.3963	0.07	-0.151	-0.2	10	NA	0.007	NA	0.803
GRIN1	277	Glu	Val	ATD	68	64	132	70	39	-125	0.3957	0.146	-0.46	-0.76	10	NA	0.011	NA	0.798
GRIN1	277	Glu	Ala	ATD	68	64	132	70	39	-125	0.511	0.141	-0.047	-0.398	10	NA	0.007	NA	0.769
GRIN1	277	Glu	Gly	ATD	68	64	132	70	39	-125	0.4673	0.104	-0.598	0.168	10	NA	0.019	NA	0.778
GRIN1	277	Glu	Asp	ATD	68	64	132	70	39	-125	0.2695	0.028	-0.2	-0.011	10	NA	0.007	NA	0.796
GRIN1	278	Ser	Pro	ATD	70	66	134	68	40	-127	0.1354	0.03	-1.033	0.047	41	NA	0.018	NA	0.707
GRIN1	278	Ser	Ala	ATD	70	66	134	68	40	-127	0.085	0.251	0.12	-0.225	41	NA	0.007	NA	0.854
GRIN1	278	Ser	Thr	ATD	70	66	134	68	40	-127	0.1131	0.024	-0.336	-0.155	41	NA	0.009	NA	0.81
GRIN1	278	Ser	Leu	ATD	70	66	134	68	40	-127	0.1001	0.088	-1.358	-0.576	41	NA	0.018	NA	0.601
GRIN1	278	Ser	Trp	ATD	70	66	134	68	40	-127	0.3802	0.049	-1.866	-0.591	41	NA	0.018	NA	0.519
GRIN1	279	Ala	Ser	ATD	67	65	131	65	38	-125	0.1312	-0.234	-0.478	0.286	9	NA	0.053	NA	0.817
GRIN1	279	Ala	Pro	ATD	67	65	131	65	38	-125	0.5089	-0.261	-0.961	0.433	9	NA	0.031	NA	0.701
GRIN1	279	Ala	Thr	ATD	67	65	131	65	38	-125	0.2669	-0.229	-0.669	0.09	9	NA	0.019	NA	0.749
GRIN1	279	Ala	Val	ATD	67	65	131	65	38	-125	0.2418	-0.123	-0.735	-0.265	9	NA	0.019	NA	0.725
GRIN1	279	Ala	Gly	ATD	67	65	131	65	38	-125	0.2431	-0.229	-1.019	0.49	9	NA	0.018	NA	0.728
GRIN1	279	Ala	Asp	ATD	67	65	131	65	38	-125	0.1693	-0.244	-1.462	0.338	9	NA	0.018	NA	0.567
GRIN1	280	His	Tyr	ATD	62	59	126	65	35	-122	0.4298	-0.008	0.216	-0.893	2	NA	0.124	NA	0.713
GRIN1	280	His	Asp	ATD	62	59	126	65	35	-122	0.6925	0.038	-0.661	0.615	2	NA	0.037	NA	0.649
GRIN1	280	His	Asn	ATD	62	59	126	65	35	-122	0.5497	-0.036	-0.276	0.422	2	NA	0.027	NA	0.692
GRIN1	280	His	Leu	ATD	62	59	126	65	35	-122	0.2043	0.291	0.014	-0.676	2	NA	0.024	NA	0.778
GRIN1	280	His	Pro	ATD	62	59	126	65	35	-122	0.7226	0.035	-0.7	0.692	2	benign	0.012	NA	0.61
GRIN1	280	His	Arg	ATD	62	59	126	65	35	-122	0.2879	-0.001	-0.325	-0.076	2	NA	0.027	NA	0.696
GRIN1	280	His	Gln	ATD	62	59	126	65	35	-122	0.264	-0.047	-0.02	0.086	2	NA	0.024	NA	0.743
GRIN1	281	Ile	Phe	ATD	68	65	132	66	36	-128	0.4016	-0.07	-0.303	-0.137	1	NA	0.021	NA	0.78
GRIN1	281	Ile	Leu	ATD	68	65	132	66	36	-128	0.1808	0.02	0.003	-0.079	1	NA	0.019	NA	0.841
GRIN1	281	Ile	Val	ATD	68	65	132	66	36	-128	0.1821	0.04	0.337	0.094	1	NA	0.056	NA	0.827
GRIN1	281	Ile	Thr	ATD	68	65	132	66	36	-128	0.4566	-0.108	0.439	0.896	1	NA	0.191	NA	0.797
GRIN1	281	Ile	Ser	ATD	68	65	132	66	36	-128	0.5225	-0.116	0.564	1.201	1	NA	0.191	NA	0.775
GRIN1	281	Ile	Asn	ATD	68	65	132	66	36	-128	0.6775	-0.1	-0.226	1.152	1	NA	0.021	NA	0.753
GRIN1	281	Ile	Met	ATD	68	65	132	66	36	-128	0.3677	-0.065	0.257	0.343	1	NA	0.056	NA	0.774
GRIN1	282	Ser	Cys	ATD	68	67	133	63	35	-129	0.2569	0.009	-0.412	-0.612	28	NA	0.006	NA	0.753
GRIN1	282	Ser	Arg	ATD	68	67	133	63	35	-129	0.0643	-0.016	-0.073	-0.316	28	NA	0.004	NA	0.82
GRIN1	282	Ser	Gly	ATD	68	67	133	63	35	-129	0.1202	0.005	-0.663	0.223	28	NA	0.006	NA	0.733
GRIN1	282	Ser	Ile	ATD	68	67	133	63	35	-129	0.0987	0.051	0.215	-0.748	28	NA	0.042	NA	0.796
GRIN1	282	Ser	Thr	ATD	68	67	133	63	35	-129	0.0857	0.004	0.213	-0.187	28	NA	0.042	NA	0.796
GRIN1	282	Ser	Asn	ATD	68	67	133	63	35	-129	0.0918	-0.004	-0.086	-0.021	28	benign	0.008	NA	0.82
GRIN1	283	Asp	Tyr	ATD	65	63	130	61	32	-126	0.6959	0.867	-3.594	-1.239	1	NA	0.072	NA	0.459
GRIN1	283	Asp	His	ATD	65	63	130	61	32	-126	0.6983	0.868	-2.75	-0.49	1	NA	0.006	NA	0.462
GRIN1	283	Asp	Asn	ATD	65	63	130	61	32	-126	0.4732	0.808	-1.604	-0.168	1	NA	0.008	NA	0.519
GRIN1	283	Asp	Val	ATD	65	63	130	61	32	-126	0.6429	0.889	-3.511	-1.164	1	NA	0.072	NA	0.449
GRIN1	283	Asp	Ala	ATD	65	63	130	61	32	-126	0.6178	0.89	-2.873	-0.583	1	NA	0.006	NA	0.467
GRIN1	283	Asp	Gly	ATD	65	63	130	61	32	-126	0.7282	0.867	-2.82	0.093	1	NA	0.006	NA	0.458
GRIN1	283	Asp	Glu	ATD	65	63	130	61	32	-126	0.4942	0.812	-1.616	-0.083	1	NA	0.008	NA	0.509
GRIN1	284	Ala	Ser	ATD	67	64	130	63	31	-126	0.1026	-0.385	-0.603	0.595	1	NA	0.006	NA	0.773
GRIN1	284	Ala	Pro	ATD	67	64	130	63	31	-126	0.6302	-0.353	-1.753	0.657	1	benign	0.034	NA	0.469
GRIN1	284	Ala	Thr	ATD	67	64	130	63	31	-126	0.2169	-0.37	-1.048	0.232	1	NA	0.006	NA	0.666
GRIN1	284	Ala	Val	ATD	67	64	130	63	31	-126	0.2888	-0.315	-1.383	-0.766	1	NA	0.006	NA	0.524
GRIN1	284	Ala	Gly	ATD	67	64	130	63	31	-126	0.259	-0.364	-1.227	0.802	1	NA	0.006	NA	0.592
GRIN1	284	Ala	Asp	ATD	67	64	130	63	31	-126	0.7097	-0.356	-2.059	0.807	1	NA	0.006	NA	0.496
GRIN1	285	Val	Leu	ATD	69	66	133	62	33	-130	0.1002	-0.394	-0.601	-0.165	4	NA	0.006	NA	0.77
GRIN1	285	Val	Met	ATD	69	66	133	62	33	-130	0.2225	-0.499	-0.507	0.435	4	NA	0.006	NA	0.76
GRIN1	285	Val	Ala	ATD	69	66	133	62	33	-130	0.2466	-0.469	-0.89	0.742	4	NA	0.02	NA	0.655
GRIN1	285	Val	Gly	ATD	69	66	133	62	33	-130	0.476	-0.553	-2.228	1.587	4	NA	0.004	NA	0.534
GRIN1	285	Val	Glu	ATD	69	66	133	62	33	-130	0.6661	-0.55	-2.056	1.384	4	NA	0.006	NA	0.481
GRIN1	286	Gly	Cys	ATD	68	67	132	59	31	-129	0.1429	0.009	-0.023	-0.983	2	NA	0.004	NA	0.807
GRIN1	286	Gly	Arg	ATD	68	67	132	59	31	-129	0.0583	-0.081	0.644	-0.576	2	NA	0.207	NA	0.811
GRIN1	286	Gly	Ser	ATD	68	67	132	59	31	-129	0.0553	-0.006	0.601	-0.228	2	NA	0.207	NA	0.811
GRIN1	286	Gly	Val	ATD	68	67	132	59	31	-129	0.0782	0.029	0.458	-1.207	2	NA	0.207	NA	0.811
GRIN1	286	Gly	Ala	ATD	68	67	132	59	31	-129	0.0595	0.02	0.531	-0.672	2	NA	0.207	NA	0.811
GRIN1	286	Gly	Asp	ATD	68	67	132	59	31	-129	0.0641	-0.01	0.09	-0.073	2	NA	0.004	NA	0.828
GRIN1	287	Val	Leu	ATD	64	62	127	58	27	-126	0.1247	0.089	-0.075	-0.178	1	benign	0.077	NA	0.812
GRIN1	287	Val	Met	ATD	64	62	127	58	27	-126	0.3517	-0.229	-0.142	0.409	1	NA	0.015	NA	0.697
GRIN1	287	Val	Ala	ATD	64	62	127	58	27	-126	0.2046	-0.149	-0.541	0.702	1	NA	0.018	NA	0.735
GRIN1	287	Val	Gly	ATD	64	62	127	58	27	-126	0.4736	-0.265	-1.848	1.473	1	NA	0.014	NA	0.509
GRIN1	287	Val	Glu	ATD	64	62	127	58	27	-126	0.5616	-0.268	-1.649	1.307	1	NA	0.014	NA	0.469
GRIN1	288	Val	Leu	ATD	68	65	131	61	29	-129	0.0838	0.21	0.2	-0.181	2	NA	0.078	NA	0.788
GRIN1	288	Val	Met	ATD	68	65	131	61	29	-129	0.1989	-0.149	0.042	0.61	2	NA	0.008	NA	0.778
GRIN1	288	Val	Ala	ATD	68	65	131	61	29	-129	0.1627	-0.127	-0.827	0.933	2	benign	0.011	NA	0.665
GRIN1	288	Val	Gly	ATD	68	65	131	61	29	-129	0.4713	-0.186	-1.969	1.866	2	NA	0.01	NA	0.519
GRIN1	288	Val	Glu	ATD	68	65	131	61	29	-129	0.6051	-0.192	-1.716	1.648	2	NA	0.01	NA	0.464
GRIN1	289	Ala	Ser	ATD	70	68	133	59	30	-131	0.2324	-0.312	-0.734	0.474	5	NA	0.01	NA	0.65
GRIN1	289	Ala	Pro	ATD	70	68	133	59	30	-131	0.6382	-0.306	-1.562	0.563	5	NA	0.01	NA	0.459
GRIN1	289	Ala	Thr	ATD	70	68	133	59	30	-131	0.1638	-0.313	-0.927	0.195	5	NA	0.023	NA	0.666
GRIN1	289	Ala	Val	ATD	70	68	133	59	30	-131	0.2059	-0.203	-0.82	-0.636	5	NA	0.023	NA	0.65
GRIN1	289	Ala	Gly	ATD	70	68	133	59	30	-131	0.1534	-0.311	-1.308	0.677	5	NA	0.01	NA	0.632
GRIN1	289	Ala	Asp	ATD	70	68	133	59	30	-131	0.4518	-0.311	-1.897	0.652	5	NA	0.01	NA	0.519
GRIN1	290	Gln	Glu	ATD	65	65	129	53	26	-129	0.1401	-0.049	-0.077	0.292	28	NA	0.009	NA	0.817
GRIN1	290	Gln	Lys	ATD	65	65	129	53	26	-129	0.0996	0	-0.257	0.21	28	NA	0.012	NA	0.802
GRIN1	290	Gln	Leu	ATD	65	65	129	53	26	-129	0.1316	0.295	-0.789	-0.8	28	NA	0.025	NA	0.68
GRIN1	290	Gln	Pro	ATD	65	65	129	53	26	-129	0.4552	0.103	-1.039	0.452	28	NA	0.012	NA	0.612
GRIN1	290	Gln	Arg	ATD	65	65	129	53	26	-129	0.1186	0.033	-0.396	-0.037	28	benign	0.018	NA	0.785
GRIN1	290	Gln	His	ATD	65	65	129	53	26	-129	0.1291	0.015	-0.297	-0.003	28	benign	0.019	NA	0.792
GRIN1	291	Ala	Ser	ATD	66	64	129	57	25	-128	0.1729	-0.422	-0.866	0.487	0	NA	0.025	NA	0.67
GRIN1	291	Ala	Pro	ATD	66	64	129	57	25	-128	0.659	-0.41	-1.888	0.551	0	NA	0.012	NA	0.459
GRIN1	291	Ala	Thr	ATD	66	64	129	57	25	-128	0.185	-0.418	-1.332	0.177	0	NA	0.012	NA	0.627
GRIN1	291	Ala	Val	ATD	66	64	129	57	25	-128	0.3244	-0.341	-1.471	-0.6	0	NA	0.012	NA	0.509
GRIN1	291	Ala	Gly	ATD	66	64	129	57	25	-128	0.162	-0.424	-1.278	0.654	0	NA	0.012	NA	0.624
GRIN1	291	Ala	Asp	ATD	66	64	129	57	25	-128	0.7195	-0.412	-2.317	0.61	0	NA	0.043	NA	0.465
GRIN1	292	Val	Leu	ATD	69	68	132	58	27	-132	0.0513	0.238	0.166	-0.168	6	NA	0.01	NA	0.803
GRIN1	292	Val	Met	ATD	69	68	132	58	27	-132	0.1078	-0.162	-0.021	0.351	6	NA	0.01	NA	0.802
GRIN1	292	Val	Ala	ATD	69	68	132	58	27	-132	0.123	-0.156	-1.039	0.637	6	NA	0.012	NA	0.683
GRIN1	292	Val	Gly	ATD	69	68	132	58	27	-132	0.1991	-0.21	-2.291	1.377	6	NA	0.043	NA	0.598
GRIN1	292	Val	Glu	ATD	69	68	132	58	27	-132	0.449	-0.213	-2.013	1.089	6	NA	0.012	NA	0.514
GRIN1	293	His	Tyr	ATD	71	70	134	56	28	-134	0.1365	0.068	-0.791	-0.601	47	NA	0.025	NA	0.68
GRIN1	293	His	Asp	ATD	71	70	134	56	28	-134	0.0831	0.004	-0.031	0.377	47	NA	0.01	NA	0.797
GRIN1	293	His	Asn	ATD	71	70	134	56	28	-134	0.0876	-0.056	0.149	0.258	47	NA	0.01	NA	0.793
GRIN1	293	His	Leu	ATD	71	70	134	56	28	-134	0.0764	0.115	-1.073	-0.658	47	NA	0.012	NA	0.676
GRIN1	293	His	Pro	ATD	71	70	134	56	28	-134	0.3025	0.072	-0.794	0.388	47	NA	0.025	NA	0.594
GRIN1	293	His	Arg	ATD	71	70	134	56	28	-134	0.0644	-0.066	0.117	-0.032	47	NA	0.01	NA	0.818
GRIN1	293	His	Gln	ATD	71	70	134	56	28	-134	0.1003	0	0.372	-0.003	47	benign	0.053	NA	0.793
GRIN1	294	Glu	Gln	ATD	65	66	128	51	21	-129	0.1343	0.021	0.124	-0.214	58	NA	0.076	NA	0.818
GRIN1	294	Glu	Lys	ATD	65	66	128	51	21	-129	0.1191	-0.157	0.325	-0.087	58	NA	0.143	NA	0.788
GRIN1	294	Glu	Val	ATD	65	66	128	51	21	-129	0.1775	0.13	-1.056	-0.457	58	NA	0.012	NA	0.678
GRIN1	294	Glu	Ala	ATD	65	66	128	51	21	-129	0.1612	0.184	-0.302	-0.206	58	NA	0.045	NA	0.792
GRIN1	294	Glu	Gly	ATD	65	66	128	51	21	-129	0.2107	0.106	-0.865	0.194	58	NA	0.025	NA	0.655
GRIN1	294	Glu	Asp	ATD	65	66	128	51	21	-129	0.131	0.056	-0.436	0.061	58	NA	0.045	NA	0.79
GRIN1	295	Leu	Phe	ATD	69	66	129	56	22	-130	0.2154	-0.14	-0.392	-0.048	2	NA	0.012	NA	0.755
GRIN1	295	Leu	Val	ATD	69	66	129	56	22	-130	0.2409	-0.05	0.24	0.153	2	NA	0.11	NA	0.748
GRIN1	295	Leu	Ile	ATD	69	66	129	56	22	-130	0.2312	-0.101	-0.048	0.047	2	NA	0.01	NA	0.762
GRIN1	295	Leu	Pro	ATD	69	66	129	56	22	-130	0.5994	-0.161	-0.541	0.996	2	NA	0.012	NA	0.626
GRIN1	295	Leu	Arg	ATD	69	66	129	56	22	-130	0.5221	-0.169	-0.499	0.48	2	NA	0.012	NA	0.657
GRIN1	295	Leu	His	ATD	69	66	129	56	22	-130	0.5919	-0.163	-0.567	0.538	2	NA	0.012	NA	0.63
GRIN1	296	Leu	Phe	ATD	72	70	133	57	26	-134	0.101	-0.146	-0.278	-0.027	52	NA	0.012	NA	0.802
GRIN1	296	Leu	Val	ATD	72	70	133	57	26	-134	0.0975	-0.122	-0.057	0.089	52	NA	0.01	NA	0.812
GRIN1	296	Leu	Ile	ATD	72	70	133	57	26	-134	0.109	-0.061	-0.179	0.01	52	NA	0.01	NA	0.812
GRIN1	296	Leu	Pro	ATD	72	70	133	57	26	-134	0.1684	-0.172	-0.218	0.664	52	NA	0.012	NA	0.812
GRIN1	296	Leu	Arg	ATD	72	70	133	57	26	-134	0.1096	-0.205	0.035	0.345	52	NA	0.01	NA	0.813
GRIN1	296	Leu	His	ATD	72	70	133	57	26	-134	0.112	-0.179	-0.054	0.377	52	NA	0.01	NA	0.812
GRIN1	297	Glu	Gln	ATD	71	71	133	53	25	-133	0.1011	0.042	0.006	-0.121	45	NA	0.009	NA	0.797
GRIN1	297	Glu	Lys	ATD	71	71	133	53	25	-133	0.0944	-0.009	0.008	-0.032	45	NA	0.009	NA	0.797
GRIN1	297	Glu	Val	ATD	71	71	133	53	25	-133	0.1554	0.106	-0.567	-0.284	45	NA	0.012	NA	0.77
GRIN1	297	Glu	Ala	ATD	71	71	133	53	25	-133	0.1262	0.113	-0.054	-0.098	45	NA	0.009	NA	0.807
GRIN1	297	Glu	Gly	ATD	71	71	133	53	25	-133	0.1411	0.072	-0.395	0.174	45	NA	0.012	NA	0.79
GRIN1	297	Glu	Asp	ATD	71	71	133	53	25	-133	0.1281	0.014	-0.157	0.068	45	NA	0.009	NA	0.817
GRIN1	298	Lys	Gln	ATD	69	68	130	54	21	-131	0.1288	0.013	0.076	-0.075	27	NA	0.043	NA	0.813
GRIN1	298	Lys	Glu	ATD	69	68	130	54	21	-131	0.0798	-0.019	0.086	0.016	27	NA	0.043	NA	0.813
GRIN1	298	Lys	Met	ATD	69	68	130	54	21	-131	0.2463	0.064	-0.347	-0.175	27	NA	0.045	NA	0.75
GRIN1	298	Lys	Thr	ATD	69	68	130	54	21	-131	0.1022	0.04	0.085	-0.021	27	NA	0.043	NA	0.813
GRIN1	298	Lys	Arg	ATD	69	68	130	54	21	-131	0.1264	0	-0.152	-0.121	27	NA	0.043	NA	0.817
GRIN1	298	Lys	Asn	ATD	69	68	130	54	21	-131	0.0889	0.016	0.008	0.015	27	NA	0.043	NA	0.797
GRIN1	299	Glu	Gln	ATD	71	70	131	55	21	-131	0.1884	0.025	0.01	-0.08	43	NA	0.043	NA	0.797
GRIN1	299	Glu	Lys	ATD	71	70	131	55	21	-131	0.2087	0.009	-0.033	-0.035	43	NA	0.043	NA	0.762
GRIN1	299	Glu	Val	ATD	71	70	131	55	21	-131	0.2991	0.089	-0.404	-0.138	43	NA	0.045	NA	0.69
GRIN1	299	Glu	Ala	ATD	71	70	131	55	21	-131	0.1983	0.083	-0.054	-0.069	43	NA	0.043	NA	0.777
GRIN1	299	Glu	Gly	ATD	71	70	131	55	21	-131	0.1049	0.048	-0.152	0.074	43	NA	0.043	NA	0.817
GRIN1	299	Glu	Asp	ATD	71	70	131	55	21	-131	0.1174	-0.021	-0.029	0.015	43	NA	0.043	NA	0.797
GRIN1	300	Asn	Tyr	ATD	73	70	132	58	23	-132	0.2937	0.052	-0.533	-0.194	64	NA	0.012	NA	0.685
GRIN1	300	Asn	His	ATD	73	70	132	58	23	-132	0.253	0.043	-0.255	-0.059	64	NA	0.012	NA	0.742
GRIN1	300	Asn	Asp	ATD	73	70	132	58	23	-132	0.216	-0.003	-0.092	0.029	64	NA	0.01	NA	0.777
GRIN1	300	Asn	Ile	ATD	73	70	132	58	23	-132	0.2516	0.083	-0.556	-0.103	64	NA	0.012	NA	0.74
GRIN1	300	Asn	Thr	ATD	73	70	132	58	23	-132	0.1847	0.044	0.026	-0.014	64	NA	0.01	NA	0.802
GRIN1	300	Asn	Ser	ATD	73	70	132	58	23	-132	0.1666	0.042	0.163	0.03	64	NA	0.043	NA	0.798
GRIN1	300	Asn	Lys	ATD	73	70	132	58	23	-132	0.1266	0.009	-0.048	-0.032	64	NA	0.01	NA	0.807
GRIN1	301	Ile	Phe	ATD	71	68	131	58	22	-132	0.243	-0.065	-0.139	-0.08	27	NA	0.01	NA	0.777
GRIN1	301	Ile	Leu	ATD	71	68	131	58	22	-132	0.1137	-0.027	-0.015	-0.01	27	NA	0.01	NA	0.802
GRIN1	301	Ile	Val	ATD	71	68	131	58	22	-132	0.147	-0.026	0.071	0.06	27	NA	0.01	NA	0.833
GRIN1	301	Ile	Thr	ATD	71	68	131	58	22	-132	0.2274	-0.082	0.166	0.183	27	NA	0.01	NA	0.768
GRIN1	301	Ile	Ser	ATD	71	68	131	58	22	-132	0.3264	-0.088	0.194	0.268	27	benign	0.088	NA	0.688
GRIN1	301	Ile	Asn	ATD	71	68	131	58	22	-132	0.5126	-0.101	0.046	0.221	27	NA	0.01	NA	0.688
GRIN1	301	Ile	Met	ATD	71	68	131	58	22	-132	0.23	-0.073	0.072	0.026	27	NA	0.01	NA	0.788
GRIN1	302	Thr	Ser	ATD	75	69	132	63	24	-131	0.1125	-0.002	0.058	0.057	46	NA	0.01	NA	0.816
GRIN1	302	Thr	Pro	ATD	75	69	132	63	24	-131	0.2432	-0.005	-0.229	0.112	46	NA	0.012	NA	0.785
GRIN1	302	Thr	Ala	ATD	75	69	132	63	24	-131	0.2902	0.028	-0.041	-0.013	46	NA	0.01	NA	0.72
GRIN1	302	Thr	Ile	ATD	75	69	132	63	24	-131	0.2761	0.037	-0.357	-0.129	46	NA	0.012	NA	0.718
GRIN1	302	Thr	Asn	ATD	75	69	132	63	24	-131	0.2053	-0.029	-0.049	0.023	46	NA	0.01	NA	0.785
GRIN1	303	Asp	Tyr	ATD	77	70	134	66	28	-133	0.18	0.031	-0.208	-0.293	45	NA	0.058	NA	0.83
GRIN1	303	Asp	His	ATD	77	70	134	66	28	-133	0.1495	0.032	-0.092	-0.115	45	NA	0.058	NA	0.845
GRIN1	303	Asp	Asn	ATD	77	70	134	66	28	-133	0.1061	-0.007	0.066	-0.035	45	benign	0.014	NA	0.856
GRIN1	303	Asp	Val	ATD	77	70	134	66	28	-133	0.1072	0.064	-0.131	-0.2	45	NA	0.058	NA	0.84
GRIN1	303	Asp	Ala	ATD	77	70	134	66	28	-133	0.1272	0.057	0.091	-0.103	45	NA	0.058	NA	0.856
GRIN1	303	Asp	Gly	ATD	77	70	134	66	28	-133	0.1617	0.031	-0.09	0.034	45	NA	0.058	NA	0.845
GRIN1	303	Asp	Glu	ATD	77	70	134	66	28	-133	0.0643	0.007	0.037	-0.032	45	NA	0.058	NA	0.841
GRIN1	304	Pro	Ser	ATD	76	69	134	68	29	-132	0.1553	0.028	0.01	-0.026	6	benign	0.015	NA	0.838
GRIN1	304	Pro	Ala	ATD	76	69	134	68	29	-132	0.1581	0.056	-0.063	-0.262	6	NA	0.022	NA	0.838
GRIN1	304	Pro	Thr	ATD	76	69	134	68	29	-132	0.2725	0.035	-0.061	-0.181	6	NA	0.022	NA	0.801
GRIN1	304	Pro	Leu	ATD	76	69	134	68	29	-132	0.3706	0.064	-0.352	-0.616	6	NA	0.024	NA	0.78
GRIN1	304	Pro	Arg	ATD	76	69	134	68	29	-132	0.3721	0.01	-0.202	-0.268	6	benign	0.015	NA	0.788
GRIN1	304	Pro	Gln	ATD	76	69	134	68	29	-132	0.3064	0.031	-0.126	-0.194	6	NA	0.022	NA	0.791
GRIN1	305	Pro	Ser	ATD	76	68	133	70	29	-131	0.2787	0.017	0.142	-0.048	13	NA	0.089	NA	0.792
GRIN1	305	Pro	Ala	ATD	76	68	133	70	29	-131	0.3415	0.05	0.053	-0.171	13	NA	0.055	NA	0.786
GRIN1	305	Pro	Thr	ATD	76	68	133	70	29	-131	0.2328	0.021	0.076	-0.15	13	NA	0.055	NA	0.857
GRIN1	305	Pro	Leu	ATD	76	68	133	70	29	-131	0.4787	0.057	-0.273	-0.378	13	NA	0.058	NA	0.767
GRIN1	305	Pro	Arg	ATD	76	68	133	70	29	-131	0.4137	-0.001	-0.104	-0.268	13	NA	0.055	NA	0.804
GRIN1	305	Pro	Gln	ATD	76	68	133	70	29	-131	0.4332	0.016	-0.028	-0.196	13	NA	0.055	NA	0.785
GRIN1	306	Arg	Trp	ATD	81	71	137	74	33	-134	0.1952	0.045	-0.315	-0.128	27	NA	0.021	NA	0.813
GRIN1	306	Arg	Gly	ATD	81	71	137	74	33	-134	0.1355	0.04	-0.093	0.325	27	NA	0.019	NA	0.86
GRIN1	306	Arg	Leu	ATD	81	71	137	74	33	-134	0.088	0.11	-0.049	0.016	27	NA	0.019	NA	0.846
GRIN1	306	Arg	Pro	ATD	81	71	137	74	33	-134	0.1519	0.035	-0.129	0.319	27	NA	0.019	NA	0.855
GRIN1	306	Arg	Gln	ATD	81	71	137	74	33	-134	0.1111	0.031	0.029	0.082	27	NA	0.019	NA	0.846
GRIN1	307	Gly	Cys	ATD	81	71	136	77	34	-132	0.4607	0.006	-0.231	-0.363	35	NA	0.021	NA	0.785
GRIN1	307	Gly	Arg	ATD	81	71	136	77	34	-132	0.1469	-0.021	-0.004	-0.253	35	NA	0.019	NA	0.851
GRIN1	307	Gly	Ser	ATD	81	71	136	77	34	-132	0.0669	-0.01	0.221	-0.068	35	NA	0.089	NA	0.823
GRIN1	307	Gly	Val	ATD	81	71	136	77	34	-132	0.1817	0.035	-0.112	-0.31	35	benign	0.009	NA	0.845
GRIN1	307	Gly	Ala	ATD	81	71	136	77	34	-132	0.1464	0.024	0.121	-0.191	35	NA	0.019	NA	0.872
GRIN1	307	Gly	Asp	ATD	81	71	136	77	34	-132	0.0776	-0.015	0	-0.069	35	NA	0.019	NA	0.846
GRIN1	308	Cys	Arg	ATD	78	67	133	78	34	-129	0.7378	-0.167	-1.039	0.143	7	NA	0.066	NA	0.64
GRIN1	308	Cys	Gly	ATD	78	67	133	78	34	-129	0.7876	-0.16	-0.997	0.552	7	NA	0.066	NA	0.61
GRIN1	308	Cys	Ser	ATD	78	67	133	78	34	-129	0.7477	-0.16	-0.695	0.438	7	NA	0.053	NA	0.648
GRIN1	308	Cys	Phe	ATD	78	67	133	78	34	-129	0.6614	-0.155	-1.065	-0.177	7	NA	0.066	NA	0.617
GRIN1	308	Cys	Tyr	ATD	78	67	133	78	34	-129	0.7934	-0.159	-1.047	-0.216	7	NA	0.066	NA	0.6
GRIN1	308	Cys	Trp	ATD	78	67	133	78	34	-129	0.8465	-0.158	-1.073	-0.137	7	NA	0.066	NA	0.533
GRIN1	309	Val	Leu	ATD	82	71	136	80	37	-131	0.0901	0.013	-0.032	-0.024	96	NA	0.093	NA	0.841
GRIN1	309	Val	Met	ATD	82	71	136	80	37	-131	0.1065	-0.021	0.048	0.017	96	NA	0.093	NA	0.852
GRIN1	309	Val	Ala	ATD	82	71	136	80	37	-131	0.0954	-0.016	0.106	0.063	96	NA	0.093	NA	0.867
GRIN1	309	Val	Gly	ATD	82	71	136	80	37	-131	0.0682	-0.028	-0.064	0.156	96	NA	0.093	NA	0.851
GRIN1	309	Val	Glu	ATD	82	71	136	80	37	-131	0.0699	-0.06	0.118	0.121	96	NA	0.093	NA	0.867
GRIN1	310	Gly	Cys	ATD	83	71	135	78	34	-131	0.2236	0.01	-0.204	-0.144	100	NA	0.019	NA	0.829
GRIN1	310	Gly	Arg	ATD	83	71	135	78	34	-131	0.1167	-0.031	0.028	-0.067	100	NA	0.019	NA	0.846
GRIN1	310	Gly	Ser	ATD	83	71	135	78	34	-131	0.0693	-0.005	0.199	-0.014	100	NA	0.023	NA	0.823
GRIN1	310	Gly	Val	ATD	83	71	135	78	34	-131	0.1539	0.026	-0.112	-0.089	100	NA	0.019	NA	0.855
GRIN1	310	Gly	Ala	ATD	83	71	135	78	34	-131	0.1113	0.021	0.1	-0.051	100	NA	0.019	NA	0.867
GRIN1	310	Gly	Asp	ATD	83	71	135	78	34	-131	0.0579	-0.047	0.107	-0.006	100	NA	0.019	NA	0.867
GRIN1	311	Asn	Tyr	ATD	78	67	132	73	30	-129	NA	0.036	-0.179	-0.315	31	NA	0.055	NA	NA
GRIN1	311	Asn	His	ATD	78	67	132	73	30	-129	NA	0.039	-0.106	-0.088	31	NA	0.055	NA	NA
GRIN1	311	Asn	Asp	ATD	78	67	132	73	30	-129	NA	0.021	-0.102	0.039	31	NA	0.055	NA	NA
GRIN1	311	Asn	Ile	ATD	78	67	132	73	30	-129	NA	0.059	-0.26	-0.19	31	NA	0.058	NA	NA
GRIN1	311	Asn	Thr	ATD	78	67	132	73	30	-129	NA	0.039	0.001	-0.028	31	NA	0.055	NA	NA
GRIN1	311	Asn	Ser	ATD	78	67	132	73	30	-129	NA	0.036	0.042	0.062	31	NA	0.055	NA	NA
GRIN1	311	Asn	Lys	ATD	78	67	132	73	30	-129	NA	0.026	-0.062	-0.034	31	NA	0.055	NA	NA
GRIN1	312	Thr	Ser	ATD	76	65	128	73	28	-125	0.107	-0.003	0.005	0.076	80	NA	0.058	NA	0.833
GRIN1	312	Thr	Pro	ATD	76	65	128	73	28	-125	0.1413	-0.011	-0.157	0.105	80	NA	0.058	NA	0.847
GRIN1	312	Thr	Ala	ATD	76	65	128	73	28	-125	0.1246	0.019	-0.047	-0.009	80	NA	0.058	NA	0.833
GRIN1	312	Thr	Ile	ATD	76	65	128	73	28	-125	0.1706	0.03	-0.201	-0.118	80	NA	0.058	NA	0.832
GRIN1	312	Thr	Asn	ATD	76	65	128	73	28	-125	0.1438	-0.013	-0.127	0.027	80	NA	0.058	NA	0.847
GRIN1	313	Asn	Tyr	ATD	74	65	128	70	26	-126	0.3024	0.042	-0.392	-0.212	78	NA	0.06	NA	0.783
GRIN1	313	Asn	His	ATD	74	65	128	70	26	-126	0.1731	0.029	-0.15	-0.058	78	NA	0.058	NA	0.842
GRIN1	313	Asn	Asp	ATD	74	65	128	70	26	-126	0.1219	-0.014	-0.04	0.025	78	NA	0.058	NA	0.828
GRIN1	313	Asn	Ile	ATD	74	65	128	70	26	-126	0.2547	0.054	-0.516	-0.159	78	NA	0.07	NA	0.797
GRIN1	313	Asn	Thr	ATD	74	65	128	70	26	-126	0.1125	0.039	-0.085	-0.032	78	NA	0.058	NA	0.837
GRIN1	313	Asn	Ser	ATD	74	65	128	70	26	-126	0.0954	0.033	0.05	0.028	78	benign	0.021	NA	0.839
GRIN1	313	Asn	Lys	ATD	74	65	128	70	26	-126	0.1551	0.006	-0.033	-0.02	78	NA	0.058	NA	0.833
GRIN1	314	Ile	Phe	ATD	70	61	124	66	22	-123	0.1288	-0.052	-0.175	-0.108	47	NA	0.062	NA	0.825
GRIN1	314	Ile	Leu	ATD	70	61	124	66	22	-123	0.1228	-0.025	-0.036	-0.03	47	NA	0.062	NA	0.826
GRIN1	314	Ile	Val	ATD	70	61	124	66	22	-123	0.1042	-0.004	0.077	0.06	47	NA	0.062	NA	0.851
GRIN1	314	Ile	Thr	ATD	70	61	124	66	22	-123	0.0822	-0.073	0.21	0.156	47	NA	0.2	NA	0.807
GRIN1	314	Ile	Ser	ATD	70	61	124	66	22	-123	0.0835	-0.074	0.193	0.272	47	NA	0.1	NA	0.812
GRIN1	314	Ile	Asn	ATD	70	61	124	66	22	-123	0.0773	-0.087	0.018	0.179	47	NA	0.062	NA	0.831
GRIN1	314	Ile	Met	ATD	70	61	124	66	22	-123	0.1506	-0.057	0.064	0.015	47	NA	0.062	NA	0.856
GRIN1	315	Trp	Arg	ATD	70	63	127	64	21	-127	0.5595	0.009	-0.567	0.445	4	benign	0.016	NA	0.767
GRIN1	315	Trp	Gly	ATD	70	63	127	64	21	-127	0.6465	0.034	-0.706	1.124	4	NA	0.03	NA	0.658
GRIN1	315	Trp	Leu	ATD	70	63	127	64	21	-127	0.5123	0.078	-0.554	0.05	4	NA	0.03	NA	0.77
GRIN1	315	Trp	Ser	ATD	70	63	127	64	21	-127	0.4936	0.005	-0.236	0.938	4	NA	0.019	NA	0.768
GRIN1	315	Trp	Cys	ATD	70	63	127	64	21	-127	0.7942	0.041	-0.707	0.276	4	NA	0.03	NA	0.63
GRIN1	316	Lys	Gln	ATD	69	63	126	61	19	-126	0.0922	0.026	0.021	-0.047	36	NA	0.057	NA	0.802
GRIN1	316	Lys	Glu	ATD	69	63	126	61	19	-126	0.0752	0.015	-0.014	0.036	36	NA	0.057	NA	0.797
GRIN1	316	Lys	Met	ATD	69	63	126	61	19	-126	0.214	0.082	-0.355	-0.13	36	NA	0.076	NA	0.755
GRIN1	316	Lys	Thr	ATD	69	63	126	61	19	-126	0.1185	0.055	0.065	0.01	36	NA	0.057	NA	0.823
GRIN1	316	Lys	Arg	ATD	69	63	126	61	19	-126	0.1174	0.015	-0.157	-0.12	36	NA	0.057	NA	0.817
GRIN1	316	Lys	Asn	ATD	69	63	126	61	19	-126	0.1485	0.036	-0.094	0.039	36	NA	0.057	NA	0.817
GRIN1	317	Thr	Ser	ATD	68	63	127	60	20	-127	0.0948	-0.001	0.131	0.114	7	NA	0.086	NA	0.798
GRIN1	317	Thr	Pro	ATD	68	63	127	60	20	-127	0.2225	0.007	-0.458	0.183	7	NA	0.021	NA	0.75
GRIN1	317	Thr	Ala	ATD	68	63	127	60	20	-127	0.1289	0.034	-0.184	-0.042	7	NA	0.019	NA	0.807
GRIN1	317	Thr	Ile	ATD	68	63	127	60	20	-127	0.155	0.048	-0.66	-0.305	7	NA	0.021	NA	0.725
GRIN1	317	Thr	Asn	ATD	68	63	127	60	20	-127	0.1668	-0.061	0.159	0.073	7	NA	0.086	NA	0.793
GRIN1	318	Gly	Trp	ATD	66	60	125	61	20	-123	0.7861	0.035	-1.373	-0.795	0	NA	0.017	NA	0.475
GRIN1	318	Gly	Arg	ATD	66	60	125	61	20	-123	0.5032	-0.157	-0.47	-0.515	0	benign	0.086	NA	0.674
GRIN1	318	Gly	Val	ATD	66	60	125	61	20	-123	0.6517	0.053	-1.133	-0.584	0	NA	0.017	NA	0.503
GRIN1	318	Gly	Ala	ATD	66	60	125	61	20	-123	0.4721	0.092	-0.254	-0.353	0	NA	0.021	NA	0.697
GRIN1	318	Gly	Glu	ATD	66	60	125	61	20	-123	0.5906	0.026	-0.709	-0.256	0	NA	0.021	NA	0.551
GRIN1	319	Pro	Ser	ATD	63	58	122	58	16	-121	0.1244	0.002	0.61	-0.075	52	NA	0.517	NA	0.8
GRIN1	319	Pro	Ala	ATD	63	58	122	58	16	-121	0.1539	0.087	0.426	-0.26	52	NA	0.517	NA	0.805
GRIN1	319	Pro	Thr	ATD	63	58	122	58	16	-121	0.149	0.006	0.393	-0.232	52	NA	0.517	NA	0.797
GRIN1	319	Pro	Leu	ATD	63	58	122	58	16	-121	0.106	0.074	-0.349	-0.583	52	NA	0.236	NA	0.774
GRIN1	319	Pro	Arg	ATD	63	58	122	58	16	-121	0.0928	-0.056	0.343	-0.392	52	NA	0.453	NA	0.792
GRIN1	319	Pro	Gln	ATD	63	58	122	58	16	-121	0.0953	-0.042	0.661	-0.313	52	NA	0.517	NA	0.8
GRIN1	320	Leu	Phe	ATD	64	60	123	54	16	-123	0.188	-0.073	-0.248	-0.054	54	NA	0.255	NA	0.802
GRIN1	320	Leu	Val	ATD	64	60	123	54	16	-123	0.1284	-0.045	0.178	0.134	54	NA	0.388	NA	0.783
GRIN1	320	Leu	Ile	ATD	64	60	123	54	16	-123	0.1402	-0.038	-0.078	0.026	54	NA	0.288	NA	0.812
GRIN1	320	Leu	Pro	ATD	64	60	123	54	16	-123	0.2076	-0.094	0.005	0.809	54	NA	0.288	NA	0.757
GRIN1	320	Leu	Arg	ATD	64	60	123	54	16	-123	0.1054	-0.155	0.431	0.374	54	NA	0.553	NA	0.791
GRIN1	320	Leu	His	ATD	64	60	123	54	16	-123	0.1925	-0.097	0.205	0.438	54	pathogenic	0.436	NA	0.748
GRIN1	321	Phe	Leu	ATD	65	61	125	58	19	-126	0.0867	0.372	0.71	0.062	0	NA	0.351	NA	0.806
GRIN1	321	Phe	Val	ATD	65	61	125	58	19	-126	0.1376	0.178	0.548	0.265	0	NA	0.321	NA	0.811
GRIN1	321	Phe	Ile	ATD	65	61	125	58	19	-126	0.1159	0.312	0.713	0.146	0	NA	0.351	NA	0.806
GRIN1	321	Phe	Ser	ATD	65	61	125	58	19	-126	0.3951	-0.063	-1.16	1.39	0	NA	0.05	NA	0.574
GRIN1	321	Phe	Cys	ATD	65	61	125	58	19	-126	0.5267	-0.062	-0.823	0.492	0	NA	0.085	NA	0.593
GRIN1	321	Phe	Tyr	ATD	65	61	125	58	19	-126	0.2494	-0.067	-0.637	0.031	0	NA	0.076	NA	0.695
GRIN1	322	Lys	Gln	ATD	62	58	122	57	19	-121	0.1352	0.061	-0.087	-0.123	10	NA	0.088	NA	0.786
GRIN1	322	Lys	Glu	ATD	62	58	122	57	19	-121	0.1238	0.092	-0.357	0.096	10	NA	0.107	NA	0.745
GRIN1	322	Lys	Met	ATD	62	58	122	57	19	-121	0.0829	0.142	-0.005	-0.381	10	NA	0.088	NA	0.772
GRIN1	322	Lys	Thr	ATD	62	58	122	57	19	-121	0.1002	0.108	-0.195	-0.058	10	NA	0.088	NA	0.776
GRIN1	322	Lys	Arg	ATD	62	58	122	57	19	-121	0.1052	-0.166	0.132	-0.232	10	NA	0.154	NA	0.763
GRIN1	322	Lys	Asn	ATD	62	58	122	57	19	-121	0.0974	0.082	-0.5	0.09	10	NA	0.107	NA	0.73
GRIN1	323	Arg	Gly	NA	60	57	121	54	16	-120	0.1643	0.11	-0.6	0.417	22	NA	0.203	NA	0.738
GRIN1	323	Arg	Ile	NA	60	57	121	54	16	-120	0.361	0.121	-1.243	-0.337	22	NA	0.176	NA	0.537
GRIN1	323	Arg	Thr	NA	60	57	121	54	16	-120	0.2108	0.104	-0.215	0.11	22	NA	0.253	NA	0.765
GRIN1	323	Arg	Lys	NA	60	57	121	54	16	-120	0.0902	-0.075	0.287	0.183	22	NA	0.419	NA	0.746
GRIN1	323	Arg	Ser	NA	60	57	121	54	16	-120	0.1502	0.094	0.159	0.294	22	NA	0.386	NA	0.776
GRIN1	324	Val	Leu	NA	62	59	123	54	19	-123	0.0874	-0.002	-0.261	-0.145	18	NA	0.09	NA	0.738
GRIN1	324	Val	Met	NA	62	59	123	54	19	-123	0.1124	-0.051	0.013	0.15	18	NA	0.088	NA	0.738
GRIN1	324	Val	Ala	NA	62	59	123	54	19	-123	0.0598	0.116	0.637	0.36	18	NA	0.352	NA	0.731
GRIN1	324	Val	Gly	NA	62	59	123	54	19	-123	0.116	-0.064	-0.242	0.858	18	NA	0.09	NA	0.753
GRIN1	324	Val	Glu	NA	62	59	123	54	19	-123	0.0645	-0.129	0.008	0.553	18	NA	0.088	NA	0.738
GRIN1	325	Leu	Val	ATD	61	59	123	56	21	-123	0.3259	-0.436	-0.518	0.223	0	NA	0.048	NA	0.615
GRIN1	325	Leu	Met	ATD	61	59	123	56	21	-123	0.2088	-0.424	-0.142	0.679	0	NA	0.046	NA	0.727
GRIN1	325	Leu	Pro	ATD	61	59	123	56	21	-123	0.7853	-0.492	-1.93	1.608	0	NA	0.011	NA	0.41
GRIN1	325	Leu	Arg	ATD	61	59	123	56	21	-123	0.6653	-0.499	-1.656	1.076	0	NA	0.011	NA	0.402
GRIN1	325	Leu	Gln	ATD	61	59	123	56	21	-123	0.688	-0.504	-1.561	1.152	0	NA	0.011	NA	0.412
GRIN1	326	Met	Leu	ATD	57	55	120	53	19	-118	0.0598	0.099	-0.268	-0.383	16	NA	0.079	NA	0.79
GRIN1	326	Met	Val	ATD	57	55	120	53	19	-118	0.0692	0.01	-0.279	-0.217	16	benign	0.004	NA	0.79
GRIN1	326	Met	Thr	ATD	57	55	120	53	19	-118	0.0851	-0.026	0.05	0.287	16	NA	0.076	NA	0.787
GRIN1	326	Met	Arg	ATD	57	55	120	53	19	-118	0.0606	-0.176	0.279	0.177	16	NA	0.126	NA	0.741
GRIN1	326	Met	Lys	ATD	57	55	120	53	19	-118	0.0448	-0.179	0.367	0.373	16	NA	0.149	NA	0.761
GRIN1	326	Met	Ile	ATD	57	55	120	53	19	-118	0.0581	0.026	-0.447	-0.319	16	NA	0.095	NA	0.754
GRIN1	327	Ser	Pro	ATD	58	57	121	51	18	-120	0.2376	0.022	-0.904	0.052	70	NA	0.131	NA	0.63
GRIN1	327	Ser	Ala	ATD	58	57	121	51	18	-120	0.1218	0.076	-0.347	-0.16	70	NA	0.118	NA	0.774
GRIN1	327	Ser	Thr	ATD	58	57	121	51	18	-120	0.1473	0.008	-0.268	-0.126	70	NA	0.101	NA	0.8
GRIN1	327	Ser	Phe	ATD	58	57	121	51	18	-120	0.4385	0.033	-1.47	-0.443	70	NA	0.095	NA	0.496
GRIN1	327	Ser	Cys	ATD	58	57	121	51	18	-120	0.4682	0.027	-1.302	-0.279	70	NA	0.095	NA	0.54
GRIN1	327	Ser	Tyr	ATD	58	57	121	51	18	-120	0.2236	0.025	-1.143	-0.456	70	NA	0.095	NA	0.598
GRIN1	328	Ser	Pro	ATD	59	59	123	53	22	-122	0.2142	0.005	-0.608	0.046	5	NA	0.009	NA	0.68
GRIN1	328	Ser	Ala	ATD	59	59	123	53	22	-122	0.0932	0.038	0.049	-0.356	5	NA	0.007	NA	0.758
GRIN1	328	Ser	Thr	ATD	59	59	123	53	22	-122	0.0601	-0.019	0.365	-0.272	5	NA	0.14	NA	0.732
GRIN1	328	Ser	Phe	ATD	59	59	123	53	22	-122	0.1967	0.028	-0.341	-0.944	5	NA	0.009	NA	0.711
GRIN1	328	Ser	Cys	ATD	59	59	123	53	22	-122	0.1967	0.014	-0.449	-0.625	5	NA	0.009	NA	0.696
GRIN1	328	Ser	Tyr	ATD	59	59	123	53	22	-122	0.1866	0.011	-0.423	-0.945	5	NA	0.009	NA	0.731
GRIN1	329	Lys	Gln	ATD	58	60	124	50	24	-122	0.1988	0.137	-0.111	-0.053	35	NA	0.026	NA	0.762
GRIN1	329	Lys	Glu	ATD	58	60	124	50	24	-122	0.1503	0.109	-0.135	0.063	35	NA	0.026	NA	0.797
GRIN1	329	Lys	Met	ATD	58	60	124	50	24	-122	0.355	0.185	-0.725	-0.189	35	NA	0.028	NA	0.584
GRIN1	329	Lys	Thr	ATD	58	60	124	50	24	-122	0.0943	0.158	-0.143	-0.035	35	NA	0.026	NA	0.797
GRIN1	329	Lys	Arg	ATD	58	60	124	50	24	-122	0.1276	0.107	-0.289	-0.106	35	NA	0.028	NA	0.777
GRIN1	329	Lys	Asn	ATD	58	60	124	50	24	-122	0.1461	0.074	-0.062	0.051	35	NA	0.026	NA	0.793
GRIN1	330	Tyr	His	ATD	60	62	126	53	28	-126	0.1381	0.031	-0.39	0.567	26	NA	0.012	NA	0.771
GRIN1	330	Tyr	Asp	ATD	60	62	126	53	28	-126	0.1468	-0.055	-0.585	0.932	26	NA	0.012	NA	0.74
GRIN1	330	Tyr	Asn	ATD	60	62	126	53	28	-126	0.152	-0.027	-0.432	0.807	26	NA	0.012	NA	0.766
GRIN1	330	Tyr	Phe	ATD	60	62	126	53	28	-126	0.0633	0.226	0.011	0.098	26	NA	0.009	NA	0.778
GRIN1	330	Tyr	Ser	ATD	60	62	126	53	28	-126	0.112	0.032	-0.394	0.895	26	NA	0.012	NA	0.761
GRIN1	330	Tyr	Cys	ATD	60	62	126	53	28	-126	0.175	0.049	-1.061	0.332	26	NA	0.012	NA	0.635
GRIN1	331	Ala	Ser	ATD	60	63	127	52	31	-124	NA	-0.015	-0.099	0.096	82	NA	0.004	NA	NA
GRIN1	331	Ala	Pro	ATD	60	63	127	52	31	-124	NA	-0.017	-0.381	0.183	82	NA	0.006	NA	NA
GRIN1	331	Ala	Thr	ATD	60	63	127	52	31	-124	NA	-0.018	0.048	0.013	82	NA	0.004	NA	NA
GRIN1	331	Ala	Val	ATD	60	63	127	52	31	-124	NA	0.059	0.191	-0.146	82	benign	0.021	NA	NA
GRIN1	331	Ala	Gly	ATD	60	63	127	52	31	-124	NA	-0.015	-0.417	0.227	82	NA	0.006	NA	NA
GRIN1	331	Ala	Glu	ATD	60	63	127	52	31	-124	NA	-0.037	-0.225	0.105	82	benign	0.017	NA	NA
GRIN1	332	Asp	Tyr	ATD	63	65	130	55	33	-127	0.1446	0.157	-1.047	-0.323	53	NA	0.006	NA	0.683
GRIN1	332	Asp	His	ATD	63	65	130	55	33	-127	0.1358	0.132	-0.477	-0.129	53	NA	0.006	NA	0.775
GRIN1	332	Asp	Asn	ATD	63	65	130	55	33	-127	0.1061	0.084	-0.136	-0.047	53	NA	0.004	NA	0.812
GRIN1	332	Asp	Val	ATD	63	65	130	55	33	-127	0.2114	0.224	-0.991	-0.257	53	NA	0.006	NA	0.648
GRIN1	332	Asp	Ala	ATD	63	65	130	55	33	-127	0.2159	0.181	-0.444	-0.119	53	NA	0.006	NA	0.745
GRIN1	332	Asp	Gly	ATD	63	65	130	55	33	-127	0.2114	0.158	-0.863	0.034	53	NA	0.019	NA	0.65
GRIN1	332	Asp	Glu	ATD	63	65	130	55	33	-127	0.124	-0.014	0.119	-0.001	53	benign	0.008	NA	0.818
GRIN1	333	Gly	Trp	ATD	64	65	130	58	35	-125	0.8429	0.086	-2.722	-0.555	19	NA	0.037	NA	0.423
GRIN1	333	Gly	Arg	ATD	64	65	130	58	35	-125	0.5616	0.077	-2.313	-0.404	19	NA	0.037	NA	0.479
GRIN1	333	Gly	Val	ATD	64	65	130	58	35	-125	0.6611	0.103	-2.639	-0.335	19	NA	0.037	NA	0.464
GRIN1	333	Gly	Ala	ATD	64	65	130	58	35	-125	0.5861	0.1	-1.485	-0.228	19	NA	0.006	NA	0.479
GRIN1	333	Gly	Glu	ATD	64	65	130	58	35	-125	0.5108	0.079	-2.267	-0.08	19	NA	0.037	NA	0.504
GRIN1	334	Val	Leu	ATD	64	64	130	61	37	-126	0.0674	-0.109	-0.295	-0.104	76	NA	0.006	NA	0.792
GRIN1	334	Val	Met	ATD	64	64	130	61	37	-126	0.1203	-0.289	-0.292	-0.162	76	benign	0.008	NA	0.792
GRIN1	334	Val	Ala	ATD	64	64	130	61	37	-126	0.0917	-0.211	-0.356	0.067	76	NA	0.006	NA	0.78
GRIN1	334	Val	Gly	ATD	64	64	130	61	37	-126	0.131	-0.307	-1.495	0.284	76	NA	0.006	NA	0.608
GRIN1	334	Val	Glu	ATD	64	64	130	61	37	-126	0.0807	-0.324	-1.256	0.204	76	NA	0.006	NA	0.629
GRIN1	335	Thr	Ser	ATD	60	60	126	60	35	-122	0.2617	0.015	-0.215	0.132	18	NA	0.012	NA	0.725
GRIN1	335	Thr	Pro	ATD	60	60	126	60	35	-122	0.557	0.073	-1.403	0.259	18	NA	0.008	NA	0.457
GRIN1	335	Thr	Ala	ATD	60	60	126	60	35	-122	0.4813	0.1	-0.648	-0.073	18	NA	0.012	NA	0.624
GRIN1	335	Thr	Ile	ATD	60	60	126	60	35	-122	0.6061	0.115	-1.348	-0.463	18	NA	0.008	NA	0.482
GRIN1	335	Thr	Asn	ATD	60	60	126	60	35	-122	0.4602	0.043	-0.871	0.086	18	NA	0.021	NA	0.607
GRIN1	336	Gly	Cys	ATD	60	61	126	57	33	-121	0.7874	0.095	-2.821	-0.555	40	NA	0.039	NA	0.414
GRIN1	336	Gly	Arg	ATD	60	61	126	57	33	-121	0.4358	0.061	-2.4	-0.373	40	NA	0.039	NA	0.503
GRIN1	336	Gly	Ser	ATD	60	61	126	57	33	-121	0.4087	0.084	-1.633	-0.116	40	NA	0.008	NA	0.488
GRIN1	336	Gly	Val	ATD	60	61	126	57	33	-121	0.7167	0.096	-3.003	-0.597	40	NA	0.039	NA	0.423
GRIN1	336	Gly	Ala	ATD	60	61	126	57	33	-121	0.5415	0.108	-1.699	-0.311	40	NA	0.008	NA	0.471
GRIN1	336	Gly	Asp	ATD	60	61	126	57	33	-121	0.461	0.075	-2.191	-0.066	40	NA	0.008	NA	0.493
GRIN1	337	Arg	Cys	ATD	57	58	124	54	31	-120	0.6503	0.099	-0.779	-0.167	23	NA	0.005	NA	0.518
GRIN1	337	Arg	Gly	ATD	57	58	124	54	31	-120	0.3402	0.097	-0.485	0.396	23	NA	0.009	NA	0.639
GRIN1	337	Arg	Ser	ATD	57	58	124	54	31	-120	0.2163	0.085	0.254	0.272	23	NA	0.14	NA	0.696
GRIN1	337	Arg	Leu	ATD	57	58	124	54	31	-120	0.2031	0.137	-0.601	-0.281	23	NA	0.009	NA	0.709
GRIN1	337	Arg	Pro	ATD	57	58	124	54	31	-120	0.1734	0.019	0.156	0.33	23	NA	0.04	NA	0.756
GRIN1	337	Arg	His	ATD	57	58	124	54	31	-120	0.1457	0.077	-0.189	0.056	23	benign	0.011	NA	0.791
GRIN1	338	Val	Leu	ATD	58	58	123	55	27	-121	0.1735	-0.164	-0.308	-0.196	1	NA	0.031	NA	0.756
GRIN1	338	Val	Met	ATD	58	58	123	55	27	-121	0.4295	-0.305	-0.347	0.052	1	benign	0.056	NA	0.654
GRIN1	338	Val	Ala	ATD	58	58	123	55	27	-121	0.52	-0.319	-1.175	0.368	1	NA	0.027	NA	0.536
[truncated: 21,104 more rows]
