# Supplementary material for: Ligand distances as key predictors of pathogenicity and function in NMDA receptors
Source: Hum Mol Genet. 2024 Nov 13;34(2):128–39. doi: 10.1093/hmg/ddae156 (PMC11780861; doi:10.1093/hmg/ddae156)
Supplement: Supplemental_Table_S4_FINAL_ddae156 [file supplemental_table_s4_final_ddae156.xlsx]

## Sheet: GoF LoF
Supplemental Table S4: Missense variants for which analysis needed for GoF or LoF call described by Myers et al. (2023) is complete
Gene	Residue Position	WT Amino Acid	Variant Amino Acid	Call for this paper	Formal Call by Myers et al criteria	ClinVar	PMID	Reference
GRIN1	531	Lys	Arg	Decrease	Likely LoF*	VCV002686033.1	--	this study
GRIN1	532	Pro	His	Decrease	Likely LoF	VCV000421469	34413877, 37369021	Zhang 2021, Myers 2023
GRIN1	548	Arg	Gln	Increase	Likely GoF	VCV000521298	37000222, 37369021	Xie 2023, Myers 2023
GRIN1	549	Ser	Arg	Decrease	Likely LoF	VCV000520575	37000222, 37369021	Xie 2023, Myers 2023
GRIN1	551	Leu	Pro	Increase	Likely GoF	--	29365063, 37000222, 37369021	Fry 2018; Xie 2023, Myers 2023
GRIN1	556	Gln	Arg	Increase	Likely GoF	VCV000976358	--	this study
GRIN1	557	Pro	Leu	Decrease	Likely LoF*	VCV000372881	37000222	Xie 2023
GRIN1	557	Pro	Arg	Increase	Possible GoF	VCV000235846	28095420	this study, Ogden 2017
GRIN1	559	Gln	Arg	Increase	Possible GoF	--	37000222, 37369021	Xie 2023, Myers 2023
GRIN1	637	Ala	Ser	Increase	Likely GoF	--	38538865	Xu 2023
GRIN1	637	Ala	Val	Increase	Possible GoF	VCV000452518	38538865	Xu 2023
GRIN1	638	Gly	Ala	Increase	Likely GoF	VCV000975942.5	38538865	Xu 2023
GRIN1	638	Gly	Val	Increase	Possible GoF	--	38538865	Xu 2023
GRIN1	638	Gly	Ser	Increase	Possible GoF	VCV001502674	--	this study
GRIN1	641	Met	Ile	Increase	Possible GoF	VCV000403957	25864721, 30355546, 37369021, 38538865	Ohba 2015, Pironti 2018, Myers, Xu 2023
GRIN1	641	Met	Leu	Increase	Likely GoF	VCV001700197	30355546, 38538865	Pironti 2018, Xu 2023
GRIN1	642	Ile	Leu	Decrease	Likely LoF	VCV000421935	38538865	Xu 2023
GRIN1	642	Ile	Thr	Decrease	Possible LoF	--	38538865	Xu 2023
GRIN1	643	Ile	Val	Increase	Likely GoF	VCV000539837.6	38538865	Xu 2023
GRIN1	644	Val	Met	Increase	Likely GoF	VCV000451906	38538865	Xu 2023
GRIN1	645	Ala	Ser	Increase	Possible GoF	VCV000917873	27164704, 38538865	Lemke 2016, Xu 2023
GRIN1	650	Asn	Ile	Increase	Possible GoF	VCV000429784	38538865	Xu 2023
GRIN1	650	Asn	Lys	Increase	Possible LoF	VCV000487502; VCV001329920	25864721, 38538865	Ohba 2015, Xu 2023
GRIN1	652	Ala	Thr	Decrease	Likely LoF	--	38538865	Xu 2023
GRIN1	653	Ala	Gly	Increase	Indeterminant	VCV000521282	27164704, 38538865	Lemke 2016, Xu 2023
GRIN1	653	Ala	Thr	Increase	Likely GoF	--	35393335, 38538865	Brock 2023, Xu 2023
GRIN1	654	Phe	Cys	Increase	Likely GoF	VCV000559643	38538865	Xu 2023
GRIN1	655	Leu	Gln	Increase	Likely GoF	VCV000561020	38538865	Xu 2023
GRIN1	744	Cys	Gly	Increase	Likely GoF	--	--	this study
GRIN1	806	Ala	Glu	Increase	Likely GoF	VCV000522682	--	this study
GRIN1	844	Arg	Leu	Increase	Possible GoF	VCV000598966	--	this study
GRIN2A	483	Gly	Arg	Decrease	Likely LoF	VCV000812185	27839871, 28242877, 37369021	Swanger 2016, Addis 2017, Myers 2023
GRIN2A	506	Val	Ala	Increase	Possible GoF	VCV000205650	27839871, 37369021	Swanger 2016, Myers 2023
GRIN2A	511	Ser	Leu	Decrease	Likely LoF*	VCV000080290	--	this study
GRIN2A	518	Arg	His	Decrease	Likely LoF*	VCV000088732	27839871, 37369021	Swanger 2016, Myers 2023
GRIN2A	518	Arg	Cys	Decrease	Likely LoF*	VCV000205687	--	this study
GRIN2A	531	Thr	Met	Decrease	Likely LoF*	VCV000088730	27839871, 37369021	Swanger 2016, Myers 2023
GRIN2A	545	Ser	Leu	Decrease	Possible LoF	--	37000222, 37369021	Xie 2023, Myers 2023
GRIN2A	548	Ala	Pro	Decrease	Likely LoF*	VCV000390621	37000222, 37369021	Xie 2023, Myers 2023
GRIN2A	551	Glu	Lys	Increase	Likely GoF	VCV000520918	37000222, 37369021	Xie 2023, Myers 2023
GRIN2A	552	Pro	Arg	Increase	Possible GoF	VCV000039663	28095420, 37369021	Ogden 2017, Myers 2023
GRIN2A	554	Ser	Thr	Increase	Likely GoF	VCV001708207	37000222, 37369021	Xie 2023, Myers 2023
GRIN2A	611	Leu	Gln	Increase	Likely GoF	VCV001325863	31429998, 37369021	Li 2019, Myers 2023
GRIN2A	615	Asn	Lys	Increase	Possible GoF	VCV000029733	20890276, 31429998, 37369021	Endele 2010, Li 2019, Myers 2023
GRIN2A	635	Ala	Thr	Increase	Likely GoF	VCV000985807.3	38538865	Xu 2023
GRIN2A	639	Val	Ile	Increase	Likely GoF	VCV001498958	38538865	Xu 2023
GRIN2A	642	Leu	Met	Increase	Possible GoF	VCV002499601.2	38538865	Xu 2023
GRIN2A	642	Leu	Arg	Increase	Possible GoF	VCV000985631	25590979, 38538865	Zhu 2015, Xu 2023
GRIN2A	643	Ala	Asp	Increase	Possible GoF	VCV000243097	29644724, 38538865	Fernandez-Marmiesse 2018, Xu 2023
GRIN2A	644	Ser	Gly	Increase	Possible GoF	VCV001325864	32577763, 38538865	Amador 2020, Xu 2023
GRIN2A	646	Thr	Ala	Increase	Possible GoF	VCV000488524	28109652, 30544257, 38538865	von Stulpnagel 2017, Strehlow 2019, Xu 2023
GRIN2A	646	Thr	Arg	Increase	Likely GoF	VCV000432031	38538865	Xu 2023
GRIN2A	648	Asn	Ser	Decrease	Possible LoF	VCV000205652	26633542, 30544257, 38538865	Retterer 2016, Strehlow 2019, Xu 2023
GRIN2A	649	Leu	Val	Increase	Possible GoF	VCV000039662	23033978, 30544257, 38538865	de Ligt 2012, Strehlow 2019, Xu 2023
GRIN2A	650	Ala	Ser	Increase	Possible GoF	VCV001021787.9	38538865	Xu 2023
GRIN2A	652	Phe	Val	Decrease	Possible LoF	VCV000088733	23933820, 38538865	Lesca 2013, Xu 2023
GRIN2A	653	Met	Ile	Increase	Indeterminant	VCV001325867	30544257, 38538865	Strehlow 2019, Xu 2023
GRIN2A	653	Met	Val	Increase	Possible GoF	VCV001325866	30544257, 38538865	Strehlow 2019, Xu 2023
GRIN2A	654	Ile	Thr	Increase	Possible GoF	VCV000941334	30544257, 38538865	Strehlow 2019, Xu 2023
GRIN2A	690	Thr	Met	Decrease	Likely LoF	VCV000444362	--	this study
GRIN2A	694	Ile	Thr	Decrease	Likely LoF	VCV001325869	27839871	this study, Swanger 2016
GRIN2A	695	Arg	Gln	Increase	Likely GoF	VCV000205689	--	this study
GRIN2A	705	Met	Val	Decrease	Possible LoF	VCV001325870	27839871, 37369021	Swanger 2016, Myers 2023
GRIN2A	716	Ala	Thr	Decrease	Likely LoF	VCV000205656	27839871, 37369021	Swanger 2016, Myers 2023
GRIN2A	716	Ala	Asp	Decrease	Likely LoF*	VCV000375534	23933820	this study, Lesca 2013
GRIN2A	731	Asp	Asn	Decrease	Likely LoF	VCV000205657	27839871, 28242877, 28182669, 37369021	Swanger 2016, Addis 2017, Gao 2017, Myers 2023
GRIN2A	734	Val	Leu	Decrease	Possible LoF	VCV000433123	27839871, 37369021	Swanger 2016, Myers 2023
GRIN2A	772	Lys	Glu	Decrease	Likely LoF	VCV001483207	23933819, 27839871	this study, Lemke 2013, Swanger 2016
GRIN2A	812	Leu	Met	Increase	Likely GoF	VCV001325703	24504326	this study, Yuan 2014
GRIN2A	817	Met	Val	Increase	Likely GoF	VCV000205659.4	28126851, 30544257	Chen 2017, Strehlow 2019, this study
GRIN2A	818	Ala	Val	Increase	Likely GoF	VCV001065504	--	this study
GRIN2B	413	Glu	Gly	Decrease	Likely LoF	VCV000143189	24863970, 27839871, 37369021	Adams 2014, Swanger 2016, Well 2018, Myers 2023
GRIN2B	461	Cys	Phe	Decrease	Possible LoF	VCV000916598	27839871, 29511171, 37369021	Swanger 2016, Fedele 2018, Myers 2023
GRIN2B	533	Gly	Asp	Decrease	Likely LoF	VCV000397525	37369021	Myers 2023
GRIN2B	540	Arg	His	Increase	Indeterminant	VCV000162087	27839871, 37369021	Swanger 2016, Myers 2023
GRIN2B	541	Ser	Gly	Increase	Possible GoF	VCV001708206	37000222, 37369021	Xie 2023, Myers 2023
GRIN2B	541	Ser	Arg	Decrease	Likely LoF	VCV000916601	28377535, 37000222, 37369021	Platzer 2017, Xie 2023, Myers 2023
GRIN2B	543	Gly	Arg	Increase	Possible GoF	VCV000984886	37000222	this study, Xie 2023
GRIN2B	549	Ala	Val	Decrease	Likely LoF*	VCV001723180	37000222, 37369021	Xie 2023, Myers 2023
GRIN2B	550	Phe	Ser	Decrease	Likely LoF*	VCV000522093	37000222, 37369021	Xie 2023, Myers 2023
GRIN2B	551	Leu	Ser	Decrease	Likely LoF*		37000222, 37369021	Xie 2023, Myers 2023
GRIN2B	553	Pro	Thr	Decrease	Likely LoF		37000222, 37369021	Xie 2023, Myers 2023
GRIN2B	553	Pro	Leu	Decrease	Likely LoF*	VCV000039661	28095420, 29511171, 37369021	Ogden 2017, Fedele 2018, Myers 2023
GRIN2B	555	Ser	Ile	Decrease	Likely LoF*	VCV000916602	37000222, 37369021	Xie 2023, Myers 2023
GRIN2B	555	Ser	Asn	Increase	Likely GoF	VCV001483642	37000222, 37369021	Xie 2023, Myers 2023
GRIN2B	558	Val	Ile	Decrease	Likely LoF	VCV000374243.11	28377535, 29681796	this study, Platzer 2017; Vyklicky 2018
GRIN2B	559	Trp	Arg	Decrease	Likely LoF*	VCV000984850	--	this study
GRIN2B	559	Trp	Cys	Decrease	Likely LoF*	--	--	this study
GRIN2B	607	Trp	Cys	Increase	Possible GoF	VCV000916606	29681796, 31429998, 37369021	Vyklicky 2018, Li 2019, Myers 2023
GRIN2B	607	Trp	Ser	Increase	Possible GoF	VCV000828156	37369021	Myers 2023
GRIN2B	611	Gly	Val	Increase	Likely GoF	VCV000205730	28377535, 31429998, 37369021	Platzer 2017, Li 2019, Myers 2023
GRIN2B	615	Asn	Lys	Increase	Possible GoF	VCV000916607	28377535, 31429998, 37369021	Platzer 2017, Li 2019, Myers 2023
GRIN2B	615	Asn	Ile	Increase	Possible GoF	VCV000162086	29511171, 29681796, 31429998, 37369021	Fedele 2018, Vyklicky 2018, Li 2019, Myers 2023
GRIN2B	616	Asn	Lys	Increase	Possible GoF	VCV000916608	28377535, 31429998, 37369021	Platzer 2017, Li 2019, Myers 2023
GRIN2B	616	Asn	Ile	Increase	Likely GoF	--	--	this study
GRIN2B	616	Asn	Ser	Increase	Possible GoF	VCV000843669	--	this study
GRIN2B	620	Val	Met	Increase	Possible GoF	VCV000205710	31429998, 37369021	Li 2019, Myers 2023
GRIN2B	639	Ala	Val	Increase	Possible GoF	VCV000208749	25356970, 26795593, 28377535, 38538865	Farwell 2015, Helbig 2016, Platzer 2017, Xu 2023
GRIN2B	641	Ile	Thr	Increase	Indeterminant	VCV000985189	38538865	Xu 2023
GRIN2B	652	Ala	Gly	Increase	Likely GoF	VCV000245714	38538865	Xu 2023
GRIN2B	652	Ala	Pro	Decrease	Likely LoF*	VCV000452873.2	38538865	Xu 2023
GRIN2B	654	Met	Ile	Increase	Possible GoF	--	--	this study
GRIN2B	654	Met	Val	Increase	Possible GoF	--	--	this study
GRIN2B	655	Ile	Phe	Increase	Indeterminant	VCV000916612	28377535, 38538865	Platzer 2017, Xu 2023
GRIN2B	682	Arg	His	Increase	Possible GoF	VCV000268209	37369021	Myers 2023
GRIN2B	689	Gly	Cys	Decrease	Likely LoF*	--	34212862	Kellner 2021
GRIN2B	689	Gly	Ser	Decrease	Likely LoF	VCV000224818	34212862, 37369021	Kellner 2021, Myers 2023
GRIN2B	691	Thr	Ala	Decrease	Likely LoF*	VCV000561023	--	this study
GRIN2B	691	Thr	Ile	Decrease	Likely LoF*	--	--	this study
GRIN2B	693	Arg	Ser	Increase	Likely GoF	VCV000916586	37369021	Myers 2023
GRIN2B	695	Ile	Thr	Decrease	Likely LOF	VCV000234790	37369021	Myers 2023
GRIN2B	695	Ile	Ser	Decrease	Likely LOF	VCV000432191	37369021	Myers 2023
GRIN2B	696	Arg	His	Increase	Likely GoF	VCV000489393	27839871, 37369021	Swanger 2016, Myers 2023
GRIN2B	696	Arg	Cys	Increase	Likely GoF	VCV002574431.1	--	this study
GRIN2B	706	Met	Val	Decrease	Possible LOF	VCV000374226	37369021	Myers 2023
GRIN2B	717	Ala	Glu	Decrease	Likely LoF*	--	--	this study
GRIN2B	746	Cys	Trp	Decrease	Likely LoF	VCV001694662	--	this study
GRIN2B	797	Leu	Phe	Decrease	Likely LoF	--	--	this study
GRIN2B	807	Glu	Lys	Decrease	Likely LoF	VCV000916587	37369021	Myers 2023
GRIN2B	810	Ser	Asn	Increase	Likely GoF	VCV000800894	37369021	Myers 2023
GRIN2B	813	Leu	Val	Increase	Likely GoF	VCV000864861	35393335	this study, Brock 2023
GRIN2B	818	Met	Arg	Decrease	Likely LoF*	VCV000411110	--	this study
GRIN2B	818	Met	Thr	Increase	Possible GoF	VCV000245960	28377535, 35393335	this study, Platzer 2017, Brock 2023
GRIN2B	820	Gly	Ala	Decrease	Likely LOF	VCV000208643.19	34008892, 30217972, 28377535	Marinakis 2021, Amin 2018, Platzer 2017
GRIN2B	820	Gly	Glu	Decrease	Likely LoF*	VCV000580700	28377535, 29681796, 30217972	Platzer 2017, Vyklicky 2018, Amin 2018
GRIN2B	821	Val	Phe	Decrease	Possible LoF	VCV000984853	37369021	Myers 2023
GRIN2B	824	Met	Arg	Decrease	Likely LoF*	VCV000561027	28377535, 29681796	Platzer 2017, Vyklicky 2018
