# Supplementary material for: Ligand distances as key predictors of pathogenicity and function in NMDA receptors
Source: Hum Mol Genet. 2024 Nov 13;34(2):128–39. doi: 10.1093/hmg/ddae156 (PMC11780861; doi:10.1093/hmg/ddae156)
Supplement: Supplemental_Table_S5_FINAL_ddae156 [file supplemental_table_s5_final_ddae156.xlsx]

## Sheet: Supplmental Table S5
Supplemental Table S5. Summary of the functional status caused by GRIN variants with partial analysis
Gene	Residue Position	WT Amino Acid	Variant Amino Acid	Glutamate Potency	Glycine Potency	Mg2+ IC50	tWEIGHT	POPEN	Classification	ClinVar	PMID	Reference
GRIN1	552	Asp	Glu	H (0.31)	M (0.41)	0.99	H (0.45)	H (0.1)	Decrease	VCV000487500.2	28095420	this study, Ogden 2017
GRIN1	617	Ser	Cys	0.89	0.92	H (5.9)	1.14	H (0.49)	Increase	VCV002579484.1	34884460	this study, Santos-Gómez 2021
GRIN1	618	Gly	Arg	1.02083	M (0.67)	H (>40)	tstm	H (0.48)	Increase	VCV000981271.3	31429998	Li 2019
GRIN1	674	Asn	Ile	1.4	0.99	M (1.5)	1.1	M (1.7)	Increase	VCV001163324.5	29365063	this study, Fry 2018
GRIN1	688	Ser	Tyr	M (0.48)	H (0.0016)	0.73	0.76	H (0.13)	Decrease	VCV000981272.5	33122756	this study, Skrenkova 2020
GRIN1	732	Asp	Glu	H (0.32)	H (0.0016)	0.75	0.974123	H (0.19)	Increase	--	34884460	Santos-Gómez 2021
GRIN1	744	Cys	Tyr	H (3.9)	M (1.8)	M (1.7)	H (4.8)	M (1.8)	Increase	VCV000539840.4	35393335	Brock 2022
GRIN1	794	Arg	Gln	H (5.9)	M (1.6)	M (1.5)	H (3.6)	M (1.6)	Increase	VCV000435376.7	29365063	this study, Fry 2018
GRIN1	805	Pro	Leu	H (6.1)	H (5.7)	1	H (3.4)	1.3	Increase	VCV000658023.10	34884460	this study, Santos-Gómez 2021
GRIN1	814	Ala	Asp	H (0.34)	H (0.33)	1.19	H (0.42)	H (0.14)	Decrease	VCV000430264.2	34884460	this study, Santos-Gómez 2021
GRIN1	815	Gly	Val	M (0.62)	0.76	H (6.6)	H (0.43)	H (0.052)	Decrease	--	30217972	this study, Amin 2018
GRIN1	815	Gly	Arg	H (0.26)	M (0.5)	H (5.5)	H (0.48)	H (0.06)	Decrease	VCV001452432.3	27164704, 30217972	this study, Lemke 2016; Amin 2018
GRIN1	817	Phe	Leu	M (0.49)	H (0.4)	1.3	M (0.52)	H (0.2)	Decrease	VCV000487504.3	30217972	this study, Amin 2018
GRIN1	818	Met	Val	1.4	M(1.5)	1	1.4	M(1.9)	Increase	--	34884460	Santos-Gómez 2021
Gene	Residue Position	WT Amino Acid	Variant Amino Acid	Glutamate Potency	Glycine Potency	Mg2+ IC50	tWEIGHT	POPEN		ClinVar	PMID	Reference
GRIN2A	184	Ile	Ser	M (1.5)	0.76	1.4	H (4.8)	n.a.	Increase	VCV001325858.1	28611597	this study, Sibarov 2017
GRIN2A	424	Pro	His	1.31034	1.21951	M (1.7)	n.a.	n.a.	Increase	VCV000641065.27		this study
GRIN2A	431	Arg	Ser	1.35714	M (1.9)	1.31818	n.a.	n.a.	Increase	VCV001487019.6		this study
GRIN2A	498	Gly	Ser	M (0.51)	0.72	1.25	n.a.	n.a.	Decrease	VCV000930862.12		this study
GRIN2A	614	Asn	Ser	M (1.6)	M (1.6)	H (4.6)	tstm	M (1.7)	Increase	VCV000224990.10	31429998	Li 2019
GRIN2A	674	His	Gln	0.89	1.2	M (2.1)	n.a.	n.a.	Increase	VCV001016692.7		this study
GRIN2A	685	Val	Gly	H (0.01)	0.72	n.a.	H (0.43)	n.a.	Decrease	VCV000205655.2	27839871	this study, Swanger 2016
GRIN2A	733	Ala	Thr	H (0.05)	0.76	0.92	n.a.	n.a.	Decrease	VCV000205658.13		this study
GRIN2A	776	Asp	Tyr	M (0.43)	1.1	1	n.a.	n.a.	Decrease	VCV000952584.9		this study
GRIN2A	803	Glu	Lys	H (0.24)	0.72	M (0.53)	n.a.	n.a.	Decrease	VCV001190362.2		this study
Gene	Residue Position	WT Amino Acid	Variant Amino Acid	Glutamate Potency	Glycine Potency	Mg2+ IC50	tWEIGHT	POPEN		ClinVar	PMID	Reference
GRIN2B	499	Gly	Val	H (0.14)	0.75	1.16667	n.a.	0.88	Decrease	VCV001285574.1		this study
GRIN2B	514	Thr	Ala	H (0.011)	M (1.5)	1.2	n.a.	n.a.	Decrease	VCV000916599.1		this study
GRIN2B	525	Phe	Val	H (0.28)	0.68	M (1.5)	n.a.	n.a.	Decrease	VCV000916600.1		this study
GRIN2B	687	Pro	Leu	H (0.2)	0.87	1.00515	n.a.	n.a.	Decrease	VCV000205711.2		this study
GRIN2B	742	Arg	Ile	H (5.8)	M (1.9)	1	n.a.	n.a.	Increase	VCV000523382.2		this study
GRIN2B	751	Ile	Leu	H (0.32)	H (0.3)	1.31579	n.a.	n.a.	Decrease	VCV000245954.2		this study
GRIN2B	754	Gly	Arg	1.28	M (0.44)	1.16949	n.a.	n.a.	Decrease	VCV000444285.23		this study
GRIN2B	799	Gly	Ser	H (17)	M (1.6)	1.41176	n.a.	n.a.	Increase	VCV000373959.3		this study
GRIN2B	819	Ala	Thr	H (2.5)	H (5.0)	M (1.7)	n.a.	n.a.	Increase	VCV000916592.2	28377535	Platzer 2017
Fold change was calculated from the ratio of fitted parameters for mutant and WT controls recorded on the same day.
Some of the data are from previously published studies, as indicated here and in Supplemental Table S8.
tstm indicates that the responses were too small to measure.
