# Supplementary material for: Ligand distances as key predictors of pathogenicity and function in NMDA receptors
Source: Hum Mol Genet. 2024 Nov 13;34(2):128–39. doi: 10.1093/hmg/ddae156 (PMC11780861; doi:10.1093/hmg/ddae156)
Supplement: Supplemental_Table_S6_FINAL_ddae156 [file supplemental_table_s6_final_ddae156.xlsx]

## Sheet: Supporting parameter for a CALL
Supplemental Table S6: Classification of new variants reported here according to the criteria of Myers et al. (2023)
GRIN-variant	Glutamate Potency	Glycine Potency	Mg2+ IC50	τWEIGHT	POPEN	Surface Expression	Count	Charge Transfera	Classification
							(High, Mod)
1-K531R/2A	M (0.46)	M (0.50)	1	M (0.51)	H (0.38)	1.1	1, 3	0.27, 0.11	Likely LoF
1-Q556R/2A	H (3.3)	H (3.1)	M (1.5)	H (4.0)	H (2.3)	1.1	4, 1	15, 25	Likely GoF
1-P557R/2A	H (10)	H (14)	1.3	H (7.3)	H (0.12)	M (0.38)	Conflict	0.88, 2.8	Possible GoF
1-G638S/2A	1.27273	1.27273	H (4.1)	0.77	1.2	M (0.60)	Conflict	2.9, 6.7	Possible GoF
1-C744G/2A	H (3.9)	0.8	1.2381	M (2.3)	M (1.6)	1	2, 1	5.0, 12	Likely GoF
1-A806E/2A	H (10)	H (14)	0.89	H (8.7)	1.2	1.16	3, 0	8.7, 14	Likely GoF
1-R844L/2A	1.29167	1.4	H (2.4)	1.4	1.4	1.4	subthreshold	3.7, 4.6	Possible GoF
2A-S511L	tstm	tstm	tstm	tstm	tstm	H(0.17)	tstm	tstm	Likely LoF*
2A-R518C	H (0.00053)	0.9	0.807692	tstm	tstm	H (0.32)	tstm	tstm	Likely LoF*
2A-T690M	H (0.00050)	0.857143	1.20833	tstm	tstm	H (0.30)	tstm	tstm	Likely LoF*
2A-I694T	H (0.34)	1.34483	1.12	0.803571	0.722222	0.72	1, 0	0.51, 0.18	Likely LoF
2A-R695Q	H (11)	1	1	H (3.6)	1.17647	0.77	2, 0	2.8, 9.6	Likely GoF
2A-A716D	tstm	tstm	tstm	tstm	tstm	n.a.	tstm	tstm	Likely LoF*
2A-K772E	M (0.62)	0.91	M (0.63)	0.84	0.78	H (0.18)	1, 2	0.087, 0.027	Likely LoF
2A-L812M	H (8.7)	H (14)	M (2.0)	H (9.4)	H (2.2)	0.85	4, 1	32, 59	Likely GoF
2A-M817V	H (13)	H (6.7)	H (2.9)	H (15)	H (5.81)	1	5, 0	184, 190	Likely GoF
2A-A818V	M (2.4)	M (2.4)	M (2.4)	M (1.7)	H (4.1)	M (1.6)	1, 5	22, 49	Likely GoF
2B-G543R	H (5.4)	H (3.4)	1.18182	H (3.3)	M (0.65)	1.1	Conflict	1.9, 4.4	Possible GoF
2B-V558I	1.2	0.92	0.86	M (0.53)	H (0.06)	1	1, 1	0.03, 0.08	Likely LoF
2B-W559C	tstm	tstm	tstm	tstm	tstm	0.74	tstm	tstm	Likely LoF*
2B-W559R	tstm	tstm	tstm	tstm	tstm	0.81	tstm	tstm	Likely LoF*
2B-N616I	H (5.1)	H (5.8)	H (1641)	H (3.2)	0.75	0.82	4, 0	92, 183	Likely GoF
2B-N616S	1.31868	1.26087	H (1778)	M (1.6)	H (0.28)	0.83	Conflict	11, 8.3	Possible GoF
2B-M654I	H (20)	H (9.9)	M (1.8)	H (9.8)	0.864865	0.67	3, 1	5.9, 8.2	Likely GoF
2B-M654V	H (21)	H (3.9)	M (1.8)	H (2.1)	H (3.8)	H (0.25)	Conflict	2.1, 18	Possible GoF
2B-T691A	H (0.00073)	0.94	1.07692	tstm	tstm	0.96	tstm	tstm	Likely LoF*
2B-T691I	H (0.0011)	0.81	1.1	tstm	tstm	1.2	tstm	tstm	Likely LoF*
2B-R696C	H (4.6)	0.956522	0.99	H (2.7)	0.82	0.96	2, 0	2.8, 5.9	Likely GoF
2B-A717E	tstm	tstm	tstm	tstn	tstm	H (0.41)	tstm	tstm	Likely LoF*
2B-C746W	1.03448	H (0.12)	0.71	0.858993	0.684211	H (0.47)	2, 0	0.081, 0.171	Likely LoF
2B-L797F	H (0.036)	M (0.65)	0.93	H (0.054)	1.41667	0.89	2, 1	0.062, 0.004	Likely LoF
2B-L813V	H (5.4)	H (13)	0.888889	M (1.9)	1.05	0.83	2, 1	1,2, 5.0	Likely GoF
2B-M818R	tstm	tstm	tstm	tstm	tstm	M (0.39)	tstm	tstm	Likely LoF*
2B-M818T	H (2.5)	M (2.2)	0.681818	H (2.4)	H (3.4)	0.77	3, 1	4.1, 8.8	Likely GoF
2B-G820A	1	1	0.91	H (0.31)	H (0.49)	0.84	2, 0	0.14, 0.80	Likely LoF
Fold change was calculated from the ratio of the fitted parameters for mutant and WT controls recorded on the same day.
All calls were made by the criteria of Myers et al., 2023.
tstm indicates that the current response was too small to measure despite measurable surface expression.
Some of the data are from previously published studies as indicated in Table S4 and S7.
