# Supplementary material for: Ligand distances as key predictors of pathogenicity and function in NMDA receptors
Source: Hum Mol Genet. 2024 Nov 13;34(2):128–39. doi: 10.1093/hmg/ddae156 (PMC11780861; doi:10.1093/hmg/ddae156)
Supplement: Supplemental_Table_S7_FINAL_ddae156 [file supplemental_table_s7_final_ddae156.xlsx]

## Sheet: Suppl Table S7
Supplemental Table S7: Data describing the effects on NMDAR functional properties for variants in Table S6.
GRIN-variant	Glutamate EC50 (95% CI), mM	Glycine EC50 (95% CI), mM	Mg2+ IC50 (95% CI), mM	POPEN	τWEIGHT (ms)	Surface Expression (% of total)
WT 1/2A*	3.6	1.2	20	0.23	60	100
1-K531R/2A	9.9 (8.9, 11.1)	2.7 (2.4,2.9)	18 (14, 24)	0.098 ± 0.0052	26 ± 4.1	113 ± 12
1-Q556R/2A	1.3 (0.91, 2.0)	0.42 (0.34, 0.51)	29 (22, 39)	0.48 ± 0.018	200 ± 49	113 ± 3.1
1-P557R/2Aa	0.37 (0.34, 0.41)	0.088 (0.080, 0.10)	28 (20, 39)	0.026 ± 0.0016	395 ± 32	39 ± 0.099
1-G638S/2A	3.3 (2.6, 4.1)	1.1 (0.95, 1.3)	83 (58, 119)	0.24 ± 0.010	54 ± 5.6	60 ± 16
1-C744G/2A	0.71 (0.51, 1.0)	1.3 (1.1, 1.5)	26 (21, 30)	0.33 ± 0.011	163 ± 16	101 ± 6.7
1-A806E/2A	0.28 (0.23, 0.33)	0.073 (0.055, 0.10)	18 (16, 21)	0.30 ± 0.011	441 ± 64	116 ± 1.6
1-R844L/2A	2.4 (2.1, 2.9)	0.88 (0.76, 1.0)	54 (46, 63)	0.35 ± 0.022	98 ± 13	140 ± 10
WT 1/2A*	3.2	1.2	26	0.17	54	100
2A-S511L	tstm	tstm	tstm	tstm	tstm	17 ± 6.8
2A-R518C	3600 (3260, 4000)	1.5 (1.2, 1.9)	21 (17, 26)	tstm	tstm	32 ± 4.0
2A-T690M	5900 (4700,7300)	1.4 (1.1, 1.7)	33 (27, 40)	tstm	tstm	30 ± 5.2
2A-I694Tb	9.7 (9.0, 11)	0.87 (0.63, 1.2)	28 (20,40)	0.13 ± 0.0060	45 ± 3.7	72 ± 8.0
2A-R695Q	0.32 (0.28, 0.35)	1.2 (1.1, 1.4)	15 (11, 21)	0.20 ± 0.01	257 ± 34	77 ± 23
2A-A716D	tstm	tstm	tstm	tstm	tstm	n.a.
2A-K772Eb	4.8 (4.4, 5.2)	1.3 (1.2, 1.5)	13 (8.5, 21)	0.14 ± 0.005	47 ± 5.6	18 ± 2.0
2A-L812Mc	0.40 (0.34, 0.45)	0.14 (0.12, 0.15)	36 (32, 41)	0.40 ± 0.0098	443 ± 47	85 ± 13
2A-M817Vd	0.28 (0.20, 0.39)	0.14 (0.11, 0.17)	55 (39, 78)	0.93 ± 0.070	632 ± 103	100 ± 14
2A-A818V	1.6 (1.3, 2.0)	0.38 (0.32, 0.45)	40 (32, 50)	0.713 ± 0.022	86 ± 9.6	155 ± 55
WT 1/2B*	1.3	0.32	23	0.033	716	100
2B-G543Re	0.22 (0.19, 0.26)	0.094 (0.08, 0.12)	26 (22, 31)	0.013 ± 0.0023	3530 ± 223	110 ± 11
2B-V558If	1.0 (0.84, 1.2)	0.39 (0.33, 0.47)	24 (20, 30)	0.0066 ± 0.001	376 ± 110	103 ± 7.5
2B-W559C	tstm	tstm	tstm	tstm	tstm	74 ± 12
2B-W559R	tstm	tstm	tstm	tstm	tstm	81 ± 1.9
2B-N616I	0.22 (0.14, 0.35)	0.039 (0.28, 0.55)	>5000	0.016 ± 0.0032	2240 ± 254	82 ± 25
2B-N616S	0.91 (0.81, 1.0)	0.23 (0.20, 0.28)	>5000	0.010 ± 0.00052	1140 ± 58	83 ± 8.1
2B-M654I	0.059 (0.045, 0.078)	0.034 (0.022, 0.055)	42 (30, 59)	0.032 ± 0.0060	5720 ± 647	67 ± 11
2B-M654V	0.057 (0.042, 0.077)	0.087 (0.062, 0.12)	38 (29, 50)	0.14 ± 0.020	1410 ± 97	25 ± 8.4
2B-T691A	1230 (1090, 1380)	0.46 (0.44, 0.48)	28 (21, 36)	tstm	tstm	96 ± 19
2B-T691I	2700 (2490, 2920)	0.39 (0.32, 0.46)	22 (16, 29)	tstm	tstm	119 ± 25
2B-R696C	0.22 (0.19, 0.25)	0.23 (0.20, 0.28)	28 (22, 34)	0.023 ± 0.0020	1880 ± 151	96 ± 25
2B-A717E	tstm	tstm	tstm	tstm	tstm	41 ± 17
2B-C746W	0.87 (0.72, 1.1)	2.7 (2.2, 3.3)	19 (16, 23)	0.013 ± 0.00089	597 ± 55	47 ± 8.2
2B-L797F	39 (26, 59)	0.67 (0.61, 0.74)	24 (20, 28)	0.051 ± 0.0031	38 ± 4.0	89 ± 5.6
2B-L813Vg	0.27 (0.23, 0.31)	0.021 (0.013, 0.034)	24 (21, 29)	0.021 ± 0.0023	1360 ± 101	83 ± 7.2
2B-M818R	tstm	tstm	tstm	tstm	tstm	39 ± 8.0
2B-M818Tg	0.42 (0.30, 0.58)	0.13 (0.10, 0.19)	15 (8.5, 26)	0.15 ± 0.015	1680 ± 440	87 ± 7.7
2B-G820Ah	1.3 (0.96, 1.9)	0.32 (0.26, 0.39)	22 (19, 24)	0.011 ± 0.0016	205 ± 10	84 ± 7.6
* WT values were recorded on the same day for every variant, and the mean for each parameter is given.
Mean values for variant receptors are given with 95% confidence intervals determined from the log EC50 or log IC50 values, or with SEM.
All data are from 8-23 oocytes, 4-15 HEK cells, or 2-10 independent surface expression experiments.
tstm indicates that the response was too small to measure; n.a. indicates that data are not available.
a Part of the data set were reanalyzed from the data in Ogden et al., 2017.
b Part of the data set were reanalyzed from the data in Swanger et al., 2016.
c Part of the data set were reanalyzed from the data in Yuan et al., 2014.
d Part of the data set were reanalyzed from the data in Chen et al., 2017.
e Part of the data set were reanalyzed from the data in Xie et al., 2023.
f Part of the data set were from the data in Platzer et al., 2017, and the Popen measurement was from Vyklicky et al., 2018.
g Part of the data set were reanalyzed from the data in Platzer et al., 2017 and Brock et al., 2023.
h Part of the data set were reanalyzed from the data in Platzer et al., 2017; deactivation tau was from Amin et al., 2018.
