# Supplementary material for: Ligand distances as key predictors of pathogenicity and function in NMDA receptors
Source: Hum Mol Genet. 2024 Nov 13;34(2):128–39. doi: 10.1093/hmg/ddae156 (PMC11780861; doi:10.1093/hmg/ddae156)
Supplement: Supplemental_Table_S8_FINAL_ddae156 [file supplemental_table_s8_final_ddae156.xlsx]

## Sheet: Suppl Table S8
Supplemental Table S8: Data describing the effects on NMDAR functional properties for variants in Table S5.
GRIN-variant	Glutamate EC50 (95% CI), mM	Glycine EC50 (95% CI), mM	Mg2+ IC50 (95% CI), mM	POPEN	τWEIGHT (ms)
WT 1/2A*	3.80261	1.24266	20.6532	0.238656	59.5734
1-D552E/2Aa	11 (10, 13)	3.4 (3.1, 4.2)	20 (16, 25)	0.026 ± 0.0022	25 ± 4.4
1-S617C/2A	3.9 (3.6, 4.2)	1.4 (1.3, 1.6)	153 (125, 186)	0.10 ± 0.026	45 ± 8.4
1-N674I/2Ab	2.1 (1.9, 2.4)	1.2 (1.1, 1.3)	22 (18, 28)	0.40 ± 0.014	60 ± 5.1
1-S688Y/2A	12 (10, 16)	1020 (940, 1100)	23 (18, 29)	0.032 ± 0.0045	43 ± 8.4
1-R794Q/2Ab	0.54 (0.45, 0.64)	0.80 (0.70, 0.93)	26 (21, 33)	0.34 ± 0.009	191 ± 51
1-P805L/2A	0.78 (0.51, 1.2)	0.22 (0.16, 0.32)	23 (16, 34)	0.27 ± 0.018	183 ± 14
1-A814D/2A	11 (9.1, 12)	2.7 (2.3, 3.1)	20 (16, 26)	0.036 ± 0.006	24 ± 5.2
1-G815V/2Ac	6.0 (5.8, 6.2)	1.7 (1.6, 1.8)	130 (89, 190)	0.011 ± 0.0017	35 ± 8.5
1-G815R/2Ac	12 (11, 14)	2.5 (2.1, 3.0)	100 (71, 140)	0.016 ± 0.0008	38 ± 5.2
1-F817L/2Ac	7.3 (6.5, 8.2)	2.2 (1.9, 2.6)	22 (16, 31)	0.055 ± 0.0064	42 ± 6.4
WT 1/2A*	3.56623	1.19553	20.3656	n.a.	96.1
2A-I184Sd	2.5 (2.2, 3.4)	1.7 (1.3, 2.3)	34 (26, 45)	n.a.	653 ± 50
2A-P424H	2.9 (2.4, 3.5)	0.82 (0.69, 0.99)	31 (22, 44)	n.a.	n.a.
2A-R431S	2.8 (2.4, 3.3)	0.53 (0.44, 0.64)	29 (22, 37)	n.a.	n.a.
2A-G498S	6.5 (5.7, 7.4)	1.8 (1.6, 1.9)	16 (12, 20)	n.a.	n.a.
2A-H674Q	4.9 (4.3, 5.6)	1.2 (1.0, 1.5)	44 (34, 59)	n.a.	n.a.
2A-V685Ge	360 (180, 720)	1.5 (1.2, 1.8)	n.a.	n.a.	24 ± 2.7
2A-A733T	64 (51, 81)	1.7 (1.5, 1.9)	20 (11, 25)	n.a.	n.a.
2A-D776Y	7.9 (6.9, 9.0)	1.2 (1.1, 1.3)	15 (12, 20)	n.a.	n.a.
2A-E803K	14 (14, 15)	1.4 (1.3, 1.5)	15 (10, 22)	n.a.	n.a.
WT 1/2B*	1.06409	0.351042	24.8946	0.0280935	n.a.
2B-G499V	12 (10, 13)	0.58 (0.50, 0.68)	35 (30, 41)	0.025 ± 0.0013	n.a.
2B-T514A	74 (61, 90)	0.27 (0.23, 0.32)	41 (24, 70)	n.a.	n.a.
2B-F525V	3.3 (2.9, 3.8)	0.54 (0.48, 0.61)	68 (54, 85)	n.a.	n.a.
2B-P687L	6.0 (5.2, 6.9)	0.43 (0.36, 0.51)	20 (16, 23)	n.a.	n.a.
2B-R742I	0.15 (0.12, 0.20)	0.13 (0.11, 0.15)	17 (15, 19)	n.a.	n.a.
2B-I751L	3.0 (2.4, 3.8)	0.95 (0.87, 1.0)	25 (19, 34)	n.a.	n.a.
2B-G754R	0.75 (0.63, 0.90)	0.65 (0.58, 0.72)	21 (16, 26)	n.a.	n.a.
2B-G799S	0.056 (0.046, 0.067)	0.18 (0.16, 0.20)	24 (15, 38)	n.a.	n.a.
* WT values were recorded on the same day for every variant, and the mean for each parameter is given.
Mean values for variant receptors are given with 95% confidence intervals determined from the log EC50 or log IC50 values, or with SEM.
All data are from 6-40 oocyte, or 4-17 HEK cell experiments.
n.a. indicates that data are not available.
a Part of the data set were reanalyzed from the data in Ogden et al., 2017.
b Part of the data set were reanalyzed from the data in Fry et al., 2018.
c Part of the data set were from Amin et al., 2018.
d Part of the data set were from Sibarov et al., 2017
e Part of the data set were reanalyzed from the data in Swanger et al., 2016.
