# Supplementary material for: Ligand distances as key predictors of pathogenicity and function in NMDA receptors
Source: Hum Mol Genet. 2024 Nov 13;34(2):128–39. doi: 10.1093/hmg/ddae156 (PMC11780861; doi:10.1093/hmg/ddae156)
Supplement: Supplemental_Table_S9_FINAL_ddae156(1) [file supplemental_table_s9_final_ddae156(1).xlsx]

## Sheet: Sheet1
Supplemental Table S9: NMDAR subunit domain boundaries
	GRIN1 NP_015566.1 NM_007327.3			GRIN2A NP_000824.1 NM_000833.4			GRIN2B NP_000825.2 NM_000834.3
Signal Peptide	1	18		1	27		1	26
ATD/NTD	19	380		28	389		27	390
ATD-S1 linker	381	396		390	404		391	404
ABD (S1)	397	544		405	539		405	540
S1-M1 linker	545	561		540	555		541	557
M1	562	580		556	576		558	577
M1-M2 linker	581	599		577	598		578	599
M2	600	621		599	619		600	620
M2-M3 linker	622	630		620	628		621	629
M3	631	656		629	654		630	655
M3-S2 linker	657	661		655	660		656	661
ABD (S2)	662	798		661	801		662	802
S2-M4 linker	799	812		802	816		803	817
M4	813	832		817	837		818	838
CTD	833	938		838	1464		839	1484
Numbers indicate amino acid residue with initiating methionine set as 1.
